# Supplementary material for: Circumventing bottlenecks in H2O2 photosynthesis over carbon nitride with iodine redox chemistry and electric field effects
Source: Nat Commun. 2024 Jun 3;15:4718. doi: 10.1038/s41467-024-49046-x (PMC11535034; doi:10.1038/s41467-024-49046-x)
Supplement: Supplementary file 3 — Source Data [file 41467_2024_49046_MOESM3_ESM.xlsx]

## Sheet: Fig.1e
Fig. 1e
Energy (eV)	CN-KI3-KI-TDOS	CN-KI3-KI-C-DOS	CN-KI3-KI-N-DOS	CN-KI3-KI-I3--DOS	CN-KI3-KI-I--DOS	CN-KI3-KI-K+-DOS
-33.3271	0	0	0	0	0	0
-33.3162	0	0	0	0	0	0
-31.7844	0.000230615	0.000113661	0.000123934	0.000113705	0.000111715	0.000230521
-31.7736	0.000376367	0.000141397	0.000159733	0.000134929	0.000125787	0.000376213
-31.7627	0.000607028	0.000173837	0.000203458	0.000158236	0.000140111	0.000606781
-31.7518	0.000967566	0.000211212	0.000256112	0.000183391	0.000154383	0.000967172
-31.741	0.00152	0.000253612	0.000318609	0.000210051	0.000168305	0.00152
-31.7301	0.00237	0.000300951	0.000391707	0.000237765	0.000181562	0.00237
-31.7192	0.00365	0.000352935	0.000475925	0.000265976	0.000193752	0.00365
-31.7084	0.00555	0.000409042	0.000571464	0.000294044	0.000204476	0.00555
-31.6975	0.00834	0.000468507	0.000678132	0.00032126	0.000213408	0.00834
-31.6867	0.01238	0.000530319	0.000795268	0.000346877	0.000220263	0.01238
-31.6758	0.01817	0.000593244	0.000921694	0.000370141	0.000224819	0.01817
-31.6649	0.02636	0.000655848	0.00106	0.000390332	0.000226923	0.02635
-31.6541	0.03778	0.000716551	0.00119	0.000406794	0.000227592	0.03776
-31.6432	0.05352	0.000773687	0.00134	0.000418976	0.0002268	0.05349
-31.6323	0.07491	0.000825577	0.00148	0.000426459	0.00022348	0.07488
-31.6215	0.10364	0.00087061	0.00161	0.000428984	0.00021774	0.1036
-31.6106	0.1417	0.000907328	0.00174	0.000428984	0.000209884	0.14164
-31.5997	0.19146	0.000934499	0.00186	0.000426459	0.000200251	0.19138
-31.5889	0.25565	0.000951191	0.00196	0.000418976	0.000189023	0.25555
-31.578	0.33737	0.000956821	0.00204	0.000406794	0.000176444	0.33724
-31.5671	0.43999	0.000956821	0.00211	0.000390332	0.000162874	0.43981
-31.5563	0.56709	0.000951191	0.00214	0.000370141	0.000148679	0.56686
-31.5454	0.72232	0.000934499	0.00216	0.000346877	0.000134214	0.72203
-31.5345	0.90925	0.000907328	0.00216	0.00032126	0.000119811	0.90888
-31.5237	1.13113	0.00087061	0.00214	0.000294044	0.000105767	1.13067
-31.5128	1.39064	0.000825577	0.00211	0.000265976	9.24364e-05	1.39008
-31.502	1.68963	0.000773687	0.00204	0.000237765	0.000100071	1.68895
-31.4911	2.02882	0.000716551	0.00196	0.000210051	0.000133601	2.02799
-31.4802	2.40751	0.000655848	0.00186	0.000183391	0.00017699	2.40653
-31.4694	2.82337	0.000593244	0.00174	0.000158236	0.000232274	2.82222
-31.4585	3.27221	0.000530319	0.00161	0.000134929	0.000301699	3.27088
-31.4476	3.74791	0.000468507	0.00148	0.000113705	0.000387673	3.74638
-31.4368	4.24239	0.000409042	0.00134	9.46955e-05	0.000492686	4.24066
-31.4259	4.74577	0.000352935	0.00119	0.000135776	0.000619211	4.74383
-31.415	5.24658	0.000300951	0.00106	0.000195939	0.000769567	5.24444
-31.4042	5.73219	0.000253612	0.000921694	0.00027949	0.000945774	5.72985
-31.3933	6.18925	0.000211212	0.000795268	0.000393975	0.00115	6.18673
-31.3824	6.60436	0.000173837	0.000678132	0.000548963	0.00138	6.60167
-31.3716	6.96461	0.000141397	0.000571464	0.00075613	0.00164	6.96178
-31.3607	7.25834	0.000113661	0.000475925	0.00103	0.00193	7.25539
-31.3499	7.47571	9.02936e-05	0.000391707	0.00139	0.00224	7.47266
-31.339	7.60924	0.000120565	0.000318609	0.00184	0.00258	7.60614
-31.3281	7.65427	0.000151766	0.000256112	0.00243	0.00293	7.65116
-31.3173	7.65427	0.0001888	0.000203458	0.00315	0.00329	7.65116
-31.3064	7.60924	0.000232116	0.000159733	0.00406	0.00366	7.60614
-31.2955	7.47571	0.000282022	0.000123934	0.00515	0.00403	7.47266
-31.2847	7.25834	0.000338636	9.50292e-05	0.00648	0.00438	7.25539
-31.2738	6.96461	0.000401845	0.000130548	0.00805	0.00472	6.96178
-31.263	6.60436	0.000471257	0.000170255	0.00989	0.00502	6.60167
-31.2521	6.18925	0.000546174	0.000219436	0.01202	0.00529	6.18673
-31.2412	5.73219	0.000625574	0.000279503	0.01444	0.00551	5.72985
-31.2304	5.24658	0.000708109	0.000351837	0.01716	0.00568	5.24444
-31.2195	4.74577	0.000792129	0.000437694	0.02016	0.00581	4.74383
-31.2086	4.24239	0.000875721	0.000538112	0.02343	0.0059	4.24066
-31.1978	3.74791	0.000956775	0.000653807	0.02694	0.00593	3.74638
-31.1869	3.27221	0.00103	0.000785056	0.03063	0.0059	3.27088
-31.176	2.82337	0.0011	0.000931592	0.03446	0.00581	2.82222
-31.1652	2.40751	0.00116	0.00109	0.03835	0.00567	2.40653
-31.1543	2.02882	0.00121	0.00127	0.04223	0.00549	2.02799
-31.1434	1.68963	0.00125	0.00145	0.04602	0.00527	1.68895
-31.1326	1.39064	0.00127	0.00164	0.04962	0.005	1.39008
-31.1217	1.13113	0.00128	0.00184	0.05295	0.00471	1.13067
-31.1108	0.90925	0.00128	0.00203	0.05593	0.00439	0.90888
-31.1	0.72232	0.00127	0.00222	0.05848	0.00405	0.72203
-31.0891	0.56709	0.00125	0.00239	0.06054	0.0037	0.56686
-31.0783	0.43999	0.00121	0.00256	0.06219	0.00336	0.43981
-31.0674	0.33737	0.00116	0.00269	0.06352	0.00302	0.33724
-31.0565	0.25565	0.0011	0.00281	0.06438	0.00269	0.25555
-31.0457	0.19146	0.00103	0.00289	0.0646	0.00237	0.19138
-31.0348	0.1417	0.000956775	0.00294	0.06419	0.00208	0.14164
-31.0239	0.10364	0.000875721	0.00296	0.06318	0.00182	0.1036
-31.0131	0.07491	0.000792129	0.00296	0.0616	0.00157	0.07488
-31.0022	0.05352	0.000708109	0.00294	0.0595	0.00135	0.05349
-30.9914	0.03778	0.000625574	0.00289	0.05707	0.00116	0.03776
-30.9805	0.02636	0.000546174	0.00281	0.05437	0.000985514	0.02635
-30.9696	0.01817	0.000471257	0.00269	0.05138	0.000833404	0.01817
-30.9587	0.01238	0.000401845	0.00256	0.04816	0.000700964	0.01238
-30.9479	0.00834	0.000338636	0.00239	0.04482	0.000586469	0.00834
-30.937	0.00555	0.000282022	0.00222	0.04144	0.000488138	0.00555
-30.9262	0.00365	0.000232116	0.00203	0.03807	0.000404208	0.00365
-30.9153	0.00237	0.0001888	0.00184	0.03476	0.000332988	0.00237
-30.9044	0.00152	0.000151766	0.00164	0.03154	0.000272899	0.00152
-30.8936	0.000967566	0.000120565	0.00145	0.02848	0.000222492	0.000967172
-30.8827	0.000607028	9.46541e-05	0.00127	0.02558	0.000180533	0.000606781
-30.8718	0.000376367	0.000119276	0.00109	0.02289	0.000145742	0.000376213
-30.861	0.000230615	0.000193243	0.000931592	0.02039	0.000117137	0.000230521
-30.8501	0	0.000309417	0.000785056	0.01811	9.38138e-05	0
-30.4155	0.000230615	0.000489635	0.000653807	0.01604	0.000123951	0.000230534
-30.4047	0.000376367	0.000765756	0.000538112	0.01416	0.000159036	0.000376235
-30.3938	0.000607028	0.00118	0.000437694	0.01249	0.00020258	0.000606816
-30.383	0.000967566	0.00181	0.000351837	0.01102	0.000255839	0.000967228
-30.3721	0.00152	0.00282	0.000279503	0.00973	0.000320039	0.00152
-30.3612	0.00237	0.00422	0.000219436	0.00859	0.000396308	0.00237
-30.3504	0.00365	0.00624	0.000170255	0.00757	0.000485578	0.00365
-30.3395	0.00555	0.00912	0.000130548	0.00668	0.000588495	0.00555
-30.3286	0.00834	0.01323	9.89261e-05	0.00589	0.000705314	0.00834
-30.3178	0.01238	0.01897	0.000194243	0.0052	0.000835806	0.01238
-30.3069	0.01817	0.02683	0.0003147	0.00461	0.000979161	0.01817
-30.2961	0.02636	0.03752	0.000503893	0.00412	0.00113	0.02635
-30.2852	0.03778	0.05189	0.000797384	0.00372	0.0013	0.03777
-30.2743	0.05352	0.07097	0.00125	0.00342	0.00147	0.0535
-30.2635	0.07491	0.09599	0.00193	0.00324	0.00164	0.07489
-30.2526	0.10364	0.12841	0.00294	0.00318	0.00182	0.1036
-30.2417	0.1417	0.16991	0.00459	0.00327	0.00198	0.14165
-30.2309	0.19146	0.2224	0.00687	0.00353	0.00214	0.19139
-30.22	0.25565	0.28797	0.01017	0.00398	0.00228	0.25557
-30.2091	0.33737	0.36889	0.01487	0.00464	0.00241	0.33726
-30.1983	0.43999	0.46762	0.02157	0.00557	0.00251	0.43984
-30.1874	0.56709	0.58657	0.03093	0.00678	0.00259	0.56689
-30.1765	0.72232	0.72811	0.04375	0.00831	0.00263	0.72207
-30.1657	0.90925	0.89455	0.06119	0.01021	0.00265	0.90894
-30.1548	1.13113	1.08791	0.08464	0.01251	0.00265	1.13074
-30.144	1.39064	1.30984	0.11578	0.01522	0.00263	1.39016
-30.1331	1.68963	1.56146	0.15663	0.0184	0.00258	1.68904
-30.1222	2.02882	1.8433	0.20958	0.02203	0.00251	2.02811
-30.1114	2.40751	2.15512	0.27737	0.02614	0.00241	2.40667
-30.1005	2.82337	2.49588	0.36313	0.03071	0.00228	2.82239
-30.0896	3.27221	2.86363	0.47031	0.03572	0.00214	3.27107
-30.0788	3.74791	3.25549	0.60264	0.04114	0.00198	3.7466
-30.0679	4.24239	3.66769	0.76415	0.0469	0.00181	4.24091
-30.057	4.74577	4.09555	0.95882	0.05296	0.00164	4.74411
-30.0462	5.24658	4.53364	1.1906	0.05923	0.00147	5.24475
-30.0353	5.73219	4.97583	1.46329	0.06562	0.0013	5.73018
-30.0245	6.18925	5.41551	1.78029	0.07205	0.00113	6.18709
-30.0136	6.60436	5.84575	2.14436	0.07842	0.000976239	6.60205
-30.0027	6.96461	6.25949	2.55746	0.08464	0.000832447	6.96218
-29.9918	7.25834	6.65868	3.02053	0.09065	0.000701506	7.25581
-29.981	7.47571	7.04526	3.53332	0.09636	0.000584226	7.4731
-29.9701	7.60924	7.40348	4.09423	0.10171	0.000480843	7.60658
-29.9593	7.65427	7.71808	4.7002	0.10701	0.000391112	7.6516
-29.9484	7.65427	7.98378	5.34664	0.11221	0.000314393	7.6516
-29.9375	7.60924	8.19657	6.02745	0.11694	0.000249757	7.60658
-29.9267	7.47571	8.35387	6.73508	0.12117	0.000196082	7.4731
-29.9158	7.25834	8.4546	7.46068	0.12489	0.000152136	7.25581
-29.9049	6.96461	8.51643	8.19423	0.12826	0.000116654	6.96218
-29.8941	6.60436	8.54055	8.92489	0.13129	8.83978e-05	6.60205
-29.8832	6.18925	8.5115	9.64121	0.13375	0.000116104	6.18709
-29.8724	5.73219	8.43224	10.3315	0.13561	0.000146664	5.73018
-29.8615	5.24658	8.31522	10.9988	0.13686	0.000183596	5.24475
-29.8506	4.74577	8.17327	11.6458	0.13744	0.000227771	4.74411
-29.8398	4.24239	8.00197	12.2467	0.13733	0.000280056	4.24091
-29.8289	3.74791	7.7968	12.7762	0.13649	0.000341284	3.7466
-29.818	3.27221	7.56187	13.2253	0.13488	0.000412208	3.27107
-29.8072	2.82337	7.30119	13.5873	0.13249	0.000493452	2.82239
-29.7963	2.40751	7.01856	13.8575	0.1293	0.000585454	2.40667
-29.7854	2.02882	6.71747	14.0338	0.12532	0.000688405	2.02811
-29.7746	1.68963	6.40111	14.1455	0.12115	0.000802188	1.68904
-29.7637	1.39064	6.07243	14.1942	0.11682	0.000926319	1.39016
-29.7528	1.13113	5.73395	14.154	0.11179	0.00106	1.13074
-29.742	0.90925	5.38816	14.0295	0.10613	0.0012	0.90894
-29.7311	0.72232	5.04608	13.8415	0.09991	0.00135	0.72207
-29.7203	0.56709	4.7184	13.6114	0.09325	0.0015	0.56689
-29.7094	0.43999	4.39803	13.3315	0.08626	0.00165	0.43984
-29.6985	0.33737	4.07756	12.9942	0.07909	0.00181	0.33726
-29.6877	0.25565	3.75864	12.6063	0.07187	0.00195	0.25557
-29.6768	0.19146	3.44321	12.1744	0.06474	0.00209	0.19139
-29.6659	0.1417	3.13345	11.7051	0.05784	0.00222	0.14165
-29.6551	0.10364	2.83185	11.2042	0.05128	0.00233	0.1036
-29.6442	0.07491	2.54103	10.6771	0.04517	0.00243	0.07489
-29.6333	0.05352	2.26373	10.1289	0.03959	0.00249	0.0535
-29.6225	0.03778	2.00269	9.56401	0.03459	0.00254	0.03777
-29.6116	0.02636	1.76053	8.98661	0.03022	0.00255	0.02635
-29.6008	0.01817	1.53972	8.41519	0.02648	0.00254	0.01817
-29.5899	0.01238	1.34248	7.86765	0.02337	0.00252	0.01238
-29.579	0.00834	1.17089	7.33231	0.02085	0.00248	0.00834
-29.5682	0.00555	1.02654	6.7969	0.01889	0.00241	0.00555
-29.5573	0.00365	0.91099	6.26424	0.01742	0.00233	0.00365
-29.5464	0.00237	0.82554	5.73758	0.01639	0.00222	0.00237
-29.5356	0.00152	0.77134	5.22062	0.01572	0.00209	0.00152
-29.5247	0.000967566	0.7494	4.71746	0.01534	0.00195	0.000967228
-29.5138	0.000607028	0.76069	4.23252	0.01518	0.0018	0.000606816
-29.503	0.000376367	0.80608	3.77034	0.01516	0.00165	0.000376235
-29.4921	0.000230615	0.88624	3.33548	0.01523	0.00149	0.000230534
-29.4812	0	1.00171	2.9323	0.01532	0.00134	0
-24.2448	0.000115308	1.15276	2.56492	0.01539	0.00119	0.000101998
-24.2339	0.000303491	1.33923	2.23706	0.0154	0.00105	0.000140727
-24.2231	0.000491697	1.56047	1.95218	0.01532	0.000928583	0.000191969
-24.2122	0.000787297	1.81511	1.71298	0.01522	0.000817999	0.000258921
-24.2013	0.00125	2.10118	1.52207	0.01509	0.000723346	0.000345308
-24.1904	0.00195	2.41561	1.38168	0.01485	0.000645649	0.000455372
-24.1796	0.00301	2.75448	1.29377	0.01449	0.000585421	0.000593838
-24.1687	0.0046	3.1129	1.26007	0.01404	0.000542702	0.000765837
-24.1579	0.00718	3.48513	1.28227	0.01351	0.000517103	0.000976777
-24.147	0.01074	3.86468	1.36187	0.01295	0.000507848	0.00123
-24.1361	0.01589	4.24438	1.50004	0.01237	0.000513821	0.00154
-24.1253	0.02323	4.61676	1.69772	0.01182	0.000533598	0.0019
-24.1144	0.03371	4.97428	1.95535	0.01134	0.000565485	0.00232
-24.1035	0.04832	5.30964	2.27271	0.01096	0.000607548	0.0028
-24.0927	0.06836	5.61607	2.64868	0.01072	0.000657655	0.00335
-24.0818	0.09561	5.88763	3.08092	0.01066	0.00071351	0.00396
-24.0709	0.13225	6.13613	3.56607	0.0108	0.000772707	0.00464
-24.0601	0.18091	6.35734	4.09891	0.01118	0.000832783	0.00537
-24.0492	0.24474	6.53108	4.67279	0.01179	0.000891286	0.00617
-24.0384	0.32747	6.65531	5.2794	0.01266	0.000945852	0.00701
-24.0275	0.43341	6.72949	5.90905	0.01377	0.000994279	0.00788
-24.0166	0.56742	6.77178	6.55073	0.01513	0.00103	0.00878
-24.0058	0.7349	6.78335	7.19236	0.01671	0.00107	0.00969
-23.9949	0.94169	6.74875	7.82134	0.01848	0.00108	0.0106
-23.984	1.19407	6.67051	8.42501	0.02041	0.00109	0.01149
-23.9732	1.4983	6.5518	8.9911	0.02244	0.00109	0.01235
-23.9623	1.8605	6.39619	9.50828	0.02453	0.00109	0.01316
-23.9515	2.28667	6.20749	9.96662	0.02661	0.00107	0.01391
-23.9406	2.78207	5.98962	10.3866	0.02862	0.00105	0.01462
-23.9297	3.35106	5.7465	10.7613	0.03052	0.00101	0.0153
-23.9188	3.99668	5.48201	11.0561	0.03225	0.000959548	0.01591
-23.908	4.72043	5.19998	11.2679	0.03372	0.000903591	0.01644
-23.8971	5.52191	4.90418	11.3957	0.03489	0.000841433	0.01688
-23.8863	6.39862	4.61503	11.4697	0.03571	0.000774986	0.01722
-23.8754	7.34579	4.33576	11.4921	0.03617	0.000705994	0.01748
-23.8645	8.35626	4.05246	11.4371	0.03623	0.000636187	0.01766
-23.8537	9.4205	3.76807	11.3088	0.03611	0.000567145	0.01781
-23.8428	10.5267	3.48578	11.1127	0.0358	0.000500492	0.01793
-23.8319	11.661	3.20904	10.8544	0.03514	0.000437359	0.01801
-23.8211	12.8079	2.94155	10.5403	0.03414	0.000378368	0.01804
-23.8102	13.9503	2.68716	10.1769	0.03286	0.000324133	0.01805
-23.7994	15.0703	2.44979	9.77053	0.03133	0.000275023	0.01805
-23.7885	16.1497	2.23331	9.32758	0.02963	0.000231193	0.01804
-23.7776	17.193	2.04135	8.85434	0.02782	0.000192611	0.018
-23.7668	18.2048	1.87717	8.35706	0.02595	0.000159093	0.01793
-23.7559	19.1444	1.74351	7.87069	0.02408	0.000130342	0.01782
-23.745	19.9725	1.64243	7.40061	0.02228	0.000105985	0.01768
-23.7342	20.675	1.57527	6.92276	0.02059	8.56002e-05	0.01748
-23.7233	21.2411	1.54229	6.4421	0.01905	0.000103601	0.01722
-23.7124	21.6637	1.54292	5.96409	0.01769	0.000111893	0.01689
-23.7016	21.9396	1.57558	5.4947	0.01652	0.000120076	0.01649
-23.6907	22.1144	1.63768	5.0403	0.01555	0.000127976	0.01601
-23.6798	22.1906	1.72565	4.60762	0.01478	0.000135587	0.01548
-23.669	22.1277	1.83508	4.20347	0.01418	0.000142718	0.01493
-23.6581	21.933	1.96091	3.83461	0.01375	0.000149008	0.01435
-23.6472	21.639	2.09729	3.50739	0.01346	0.000154276	0.01368
-23.6364	21.2791	2.23821	3.22753	0.01326	0.000158366	0.01294
-23.6255	20.8412	2.37747	2.99984	0.01315	0.000161149	0.01213
-23.6147	20.3135	2.50907	2.82794	0.01308	0.00016253	0.01128
-23.6038	19.7067	2.62734	2.71424	0.01303	0.000163002	0.0104
-23.5929	19.0311	2.72752	2.65922	0.013	0.000162535	0.0095
-23.5821	18.2969	2.80559	2.662	0.01299	0.000160574	0.00861
-23.5712	17.5133	2.85877	2.71986	0.01292	0.000157161	0.00775
-23.5603	16.6889	2.88564	2.82836	0.01279	0.00015238	0.00693
-23.5495	15.8315	2.90269	2.98139	0.01262	0.000146361	0.00617
-23.5386	14.948	2.91094	3.17134	0.01239	0.000139568	0.00549
-23.5278	14.045	2.89554	3.38947	0.01209	0.000132185	0.00491
-23.5169	13.1515	2.85966	3.6257	0.01171	0.000124101	0.00444
-23.506	12.2953	2.80775	3.86963	0.01127	0.000115524	0.0041
-23.4952	11.4582	2.74533	4.11056	0.01078	0.000106667	0.00389
-23.4843	10.6211	2.67873	4.33806	0.01025	9.77422e-05	0.00382
-23.4734	9.78846	2.61473	4.54234	0.00969	0.000113051	0.00391
-23.4626	8.96523	2.56029	4.71513	0.00911	0.000136886	0.00416
-23.4517	8.15724	2.52215	4.84941	0.00855	0.000165183	0.00457
-23.4408	7.3709	2.50647	4.94034	0.00803	0.000198258	0.00516
-23.43	6.6131	2.51853	4.98537	0.00752	0.000236394	0.00591
-23.4191	5.89094	2.56236	5.01294	0.00706	0.000279662	0.00683
-23.4082	5.21153	2.64079	5.02471	0.00663	0.000327891	0.00791
-23.3974	4.58171	2.75491	4.99484	0.00626	0.000380772	0.00913
-23.3865	4.0079	2.90404	4.9287	0.00594	0.000437802	0.01049
-23.3757	3.49593	3.086	4.83382	0.00569	0.000498199	0.01195
-23.3648	3.05122	3.29691	4.71959	0.0055	0.000560901	0.0135
-23.3539	2.67799	3.53146	4.59675	0.00538	0.000624653	0.0151
-23.3431	2.38036	3.7829	4.47692	0.00533	0.000688004	0.01672
-23.3322	2.16183	4.04358	4.37196	0.00536	0.000749353	0.01831
-23.3213	2.02549	4.30514	4.29339	0.00546	0.000807015	0.01983
-23.3105	1.97408	4.55884	4.25179	0.00564	0.00085929	0.02124
-23.2996	2.01026	4.79601	4.25625	0.00591	0.00090455	0.02251
-23.2887	2.13641	5.00835	4.31377	0.00627	0.000941317	0.02359
-23.2779	2.3544	5.1884	4.4293	0.00674	0.000968351	0.02447
-23.267	2.6657	5.34715	4.60493	0.00733	0.000984708	0.0251
-23.2562	3.07104	5.47916	4.83973	0.00802	0.000989806	0.02548
-23.2453	3.57007	5.56251	5.13023	0.00884	0.000989239	0.02574
-23.2344	4.16104	5.59478	5.47014	0.00978	0.000983014	0.02589
-23.2235	4.84028	5.57558	5.85079	0.01086	0.000965549	0.02577
-23.2127	5.60252	5.50668	6.261	0.01208	0.000937442	0.02542
-23.2018	6.43956	5.39195	6.68815	0.01345	0.000899646	0.02483
-23.191	7.34093	5.25416	7.11835	0.01498	0.000853417	0.02406
-23.1801	8.29359	5.10028	7.5371	0.01667	0.000800247	0.02312
-23.1692	9.28232	4.9212	7.92991	0.01851	0.000741775	0.02204
-23.1584	10.2898	4.72586	8.28296	0.02049	0.00067971	0.02086
-23.1475	11.2971	4.52398	8.58372	0.02261	0.000615748	0.01962
-23.1366	12.2844	4.32566	8.84988	0.02485	0.000551492	0.01833
-23.1258	13.2318	4.14094	9.07227	0.02721	0.000488395	0.01704
-23.1149	14.1202	3.97939	9.21485	0.02964	0.000427707	0.01575
-23.1041	14.9316	3.84969	9.27347	0.03205	0.000370445	0.0145
-23.0932	15.6505	3.7593	9.24738	0.03442	0.000317377	0.0133
-23.0823	16.3093	3.71409	9.13945	0.03667	0.000269024	0.01215
-23.0715	16.8969	3.71813	8.95603	0.03875	0.000225672	0.01107
-23.0606	17.3592	3.77342	8.73526	0.0406	0.000187399	0.01008
-23.0497	17.6911	3.87989	8.4887	0.04217	0.000154105	0.00919
-23.0389	17.8911	4.03539	8.20093	0.04341	0.000125597	0.00835
-23.028	18.0068	4.23575	7.88689	0.04428	0.000101529	0.00758
-23.0171	18.0413	4.47496	7.56287	0.04476	8.14353e-05	0.00686
-23.0063	17.9543	4.74544	7.24578	0.04482	0.000101753	0.00619
-22.9954	17.7525	5.03837	6.95252	0.04469	0.000111432	0.00558
-22.9845	17.4441	5.34408	6.69916	0.04438	0.000121325	0.005
-22.9737	17.0384	5.65247	6.50036	0.04367	0.000131373	0.00448
-22.9628	16.5452	5.95341	6.36865	0.04256	0.000141724	0.004
-22.952	15.9746	6.2373	6.31397	0.04111	0.000152504	0.00358
-22.9411	15.3366	6.49519	6.34313	0.03936	0.000163399	0.0032
-22.9302	14.6414	6.73564	6.45948	0.03735	0.000174085	0.00287
-22.9194	13.8986	6.95177	6.66285	0.03515	0.000184435	0.0026
-22.9085	13.1182	7.12168	6.9495	0.03282	0.000194312	0.00238
-22.8976	12.3549	7.24144	7.31224	0.03043	0.000203569	0.00221
-22.8868	11.6173	7.32568	7.74076	0.02805	0.000212062	0.0021
-22.8759	10.8674	7.3739	8.22207	0.02573	0.000219643	0.00203
-22.865	10.1131	7.37027	8.74103	0.02353	0.000226363	0.002
-22.8542	9.36303	7.31741	9.28106	0.02153	0.000232093	0.00202
-22.8433	8.62645	7.21964	9.82482	0.01978	0.000236539	0.00206
-22.8325	7.91342	7.08272	10.3549	0.01828	0.000239632	0.00214
-22.8216	7.23447	6.91366	10.8549	0.01706	0.000241333	0.00223
-22.8107	6.60035	6.72039	11.3093	0.01614	0.000241641	0.00234
-22.7999	6.02164	6.5115	11.7335	0.01554	0.000241131	0.00246
-22.789	5.50834	6.31188	12.1156	0.01525	0.000240311	0.00257
-22.7781	5.06945	6.12988	12.4172	0.01529	0.00023875	0.00268
-22.7673	4.71251	5.95718	12.6315	0.01564	0.000236139	0.00277
-22.7564	4.44325	5.80106	12.7834	0.01629	0.000232617	0.00285
-22.7455	4.26543	5.66832	12.872	0.01721	0.000228339	0.00291
-22.7347	4.17983	5.56516	12.8698	0.01837	0.000223476	0.00294
-22.7238	4.18505	5.49706	12.7813	0.01974	0.000218294	0.00298
-22.7129	4.27684	5.46897	12.6138	0.02128	0.000212944	0.00301
-22.7021	4.4482	5.48488	12.377	0.02291	0.000207449	0.00303
-22.6912	4.68954	5.54813	12.0828	0.0246	0.000201901	0.00303
-22.6804	4.98891	5.66128	11.7449	0.02628	0.00019635	0.00304
-22.6695	5.33254	5.82609	11.3779	0.02789	0.00019081	0.00304
-22.6586	5.70459	6.04358	11.0257	0.02936	0.000185261	0.00306
-22.6478	6.08871	6.31366	10.7027	0.03065	0.000179652	0.00309
-22.6369	6.46808	6.63544	10.3937	0.03169	0.00017391	0.00315
-22.626	6.8263	7.00683	10.1113	0.03245	0.000167953	0.00325
-22.6152	7.14799	7.44115	9.86738	0.03289	0.000161697	0.00338
-22.6043	7.42012	7.93311	9.67285	0.03315	0.00015507	0.00357
-22.5934	7.63169	8.45879	9.53742	0.0332	0.000148713	0.00381
-22.5826	7.77511	9.00942	9.46989	0.0329	0.000142575	0.0041
-22.5717	7.84637	9.57484	9.47747	0.0323	0.000135917	0.00444
-22.5608	7.89026	10.1436	9.5662	0.03141	0.000128731	0.00483
-22.55	7.90942	10.7034	9.74078	0.03023	0.000121048	0.00527
-22.5391	7.86325	11.241	10.0045	0.0288	0.00011293	0.00574
-22.5283	7.76019	11.743	10.3594	0.02715	0.000104474	0.00623
-22.5174	7.61217	12.1962	10.8054	0.02534	9.57951e-05	0.00674
-22.5065	7.43397	12.5883	11.3412	0.02342	0.000103675	0.00725
-22.4957	7.24258	12.9079	11.9632	0.02145	0.000110433	0.00774
-22.4848	7.0563	13.1622	12.6938	0.01948	0.000117182	0.0082
-22.4739	6.89384	13.352	13.524	0.01756	0.000123913	0.00861
-22.4631	6.77338	13.4633	14.4132	0.01574	0.000130629	0.00897
-22.4522	6.71158	13.4845	15.3462	0.01404	0.000137531	0.00925
-22.4413	6.72274	13.4233	16.3056	0.01249	0.000144838	0.0095
-22.4305	6.8179	13.2986	17.2717	0.0111	0.000152377	0.00969
-22.4196	7.00484	13.0981	18.2232	0.0099	0.00015996	0.0098
-22.4088	7.28678	12.8116	19.1376	0.00889	0.000167611	0.00981
-22.3979	7.66223	12.448	19.9918	0.00807	0.000175368	0.00973
-22.387	8.12564	12.0183	20.7634	0.00745	0.000183281	0.00956
-22.3762	8.66701	11.5349	21.4309	0.007	0.000191418	0.00932
-22.3653	9.27259	11.0111	21.9753	0.00673	0.000199866	0.00904
-22.3544	9.92463	10.4603	22.4091	0.00662	0.000208733	0.00874
-22.3436	10.6031	9.89541	22.7335	0.00666	0.00021815	0.0084
-22.3327	11.2861	9.34511	22.9242	0.00683	0.000228396	0.00806
-22.3218	11.9506	8.81927	22.9619	0.00711	0.000239636	0.00772
-22.311	12.5736	8.30905	22.8601	0.00749	0.000251916	0.0074
-22.3001	13.1333	7.82016	22.6507	0.00794	0.000265882	0.00713
-22.2892	13.6098	7.35655	22.3125	0.00846	0.000281686	0.00693
-22.2784	14.0313	6.92051	21.8291	0.00902	0.00029921	0.00681
-22.2675	14.3834	6.51264	21.2154	0.00961	0.000318523	0.00679
-22.2567	14.6087	6.13252	20.4904	0.01021	0.000339404	0.00687
-22.2458	14.7008	5.77882	19.6755	0.01081	0.000361796	0.00707
-22.2349	14.6585	5.44975	18.7931	0.01141	0.000385562	0.00739
-22.2241	14.4864	5.14342	17.8662	0.01202	0.000410477	0.00783
-22.2132	14.1946	4.85827	16.9166	0.01259	0.000436214	0.00839
-22.2023	13.8435	4.5931	15.9931	0.01309	0.000462351	0.00905
-22.1915	13.4514	4.36357	15.1122	0.01352	0.000488399	0.0098
-22.1806	12.9939	4.16971	14.2587	0.01388	0.000513761	0.01062
-22.1697	12.4947	3.99604	13.4419	0.01416	0.000537749	0.01149
-22.1589	11.9797	3.84401	12.6682	0.01435	0.000559668	0.01238
-22.148	11.4756	3.71591	11.9411	0.01446	0.000578815	0.01327
-22.1371	11.0091	3.61498	11.2613	0.01453	0.000595252	0.01413
-22.1263	10.6058	3.5447	10.6276	0.01456	0.000609084	0.01493
-22.1154	10.2888	3.50882	10.0374	0.01453	0.000618981	0.01565
-22.1046	10.0779	3.51093	9.48746	0.01446	0.000623699	0.01628
-22.0937	9.98898	3.55408	8.9742	0.01436	0.000622902	0.01682
-22.0828	10.0327	3.64044	8.49489	0.01426	0.000616428	0.01721
-22.072	10.2145	3.77106	8.04744	0.01421	0.000604305	0.01746
-22.0611	10.5339	3.9456	7.65988	0.0142	0.000588738	0.01764
-22.0502	10.9853	4.1622	7.33241	0.01425	0.000570049	0.01773
-22.0394	11.5571	4.41756	7.03758	0.01437	0.000546742	0.01769
-22.0285	12.2331	4.70668	6.77815	0.01458	0.000519374	0.01751
-22.0176	12.9927	5.02336	6.55844	0.0149	0.000488735	0.01722
-22.0068	13.8122	5.36045	6.38439	0.01534	0.000455574	0.01683
-21.9959	14.6652	5.70986	6.26247	0.0159	0.000420484	0.01637
-21.9851	15.5243	6.0632	6.19959	0.01657	0.000384271	0.01587
-21.9742	16.3621	6.41189	6.20236	0.01736	0.000347719	0.01535
-21.9633	17.1526	6.74788	6.27645	0.01824	0.000311567	0.01485
-21.9525	17.8714	7.06369	6.42598	0.01919	0.000276475	0.01441
-21.9416	18.5427	7.36907	6.65299	0.02019	0.000243013	0.01402
-21.9307	19.1476	7.65782	6.9571	0.0212	0.000211648	0.0137
-21.9199	19.6257	7.90817	7.3352	0.02219	0.000182733	0.01347
-21.909	19.966	8.13168	7.78156	0.02312	0.00015651	0.01332
-21.8981	20.2082	8.32502	8.28745	0.02394	0.000133117	0.01327
-21.8873	20.3505	8.46999	8.84198	0.02463	0.000112599	0.01331
-21.8764	20.3498	8.5653	9.43252	0.02513	9.49163e-05	0.01346
-21.8655	20.2131	8.61082	10.0448	0.02544	0.0001038	0.01369
-21.8547	19.9518	8.60775	10.6639	0.02553	0.000109627	0.014
-21.8438	19.5816	8.55806	11.2748	0.02551	0.00011577	0.01439
-21.833	19.1211	8.46471	11.8631	0.02539	0.00012201	0.01485
-21.8221	18.5921	8.33142	12.4156	0.02503	0.000128103	0.01538
-21.8112	18.0177	8.17919	12.9488	0.02443	0.000133796	0.01595
-21.8004	17.4674	8.01249	13.4518	0.02363	0.000138831	0.01658
-21.7895	16.9639	7.81931	13.8871	0.02262	0.00014297	0.01732
-21.7786	16.4832	7.60469	14.276	0.02145	0.000145998	0.01815
-21.7678	16.0452	7.37426	14.613	0.02015	0.000147947	0.01902
-21.7569	15.6688	7.13408	14.8651	0.01874	0.000148685	0.01993
-21.746	15.3711	6.90631	15.0302	0.01729	0.000147915	0.02086
-21.7352	15.1676	6.69705	15.108	0.01583	0.000146263	0.02181
-21.7243	15.072	6.49605	15.1009	0.01436	0.00014374	0.02277
-21.7135	15.0959	6.30882	15.0124	0.01293	0.00013974	0.02373
-21.7026	15.2486	6.14036	14.8477	0.01155	0.000134368	0.02469
-21.6917	15.5376	5.99521	14.6135	0.01024	0.000127772	0.02563
-21.6809	15.9682	5.87715	14.3453	0.00903	0.000120144	0.02654
-21.67	16.5434	5.78905	14.051	0.00792	0.000111702	0.0274
-21.6591	17.2632	5.7327	13.7105	0.00693	0.000102682	0.02821
-21.6483	18.1253	5.70881	13.3326	0.00606	9.33221e-05	0.02896
-21.6374	19.1243	5.71671	12.927	0.0053	0.000109551	0.02964
-21.6265	20.296	5.75471	12.5044	0.00465	0.000126156	0.03023
-21.6157	21.6262	5.82	12.1043	0.00412	0.000146066	0.03069
-21.6048	23.0497	5.90875	11.7373	0.00369	0.000169576	0.03107
-21.5939	24.5425	6.01637	11.3848	0.00336	0.000196909	0.03133
-21.5831	26.0767	6.13763	11.0564	0.00313	0.000228187	0.0314
-21.5722	27.6212	6.28343	10.7612	0.00298	0.000263407	0.03128
-21.5614	29.1418	6.44741	10.5074	0.00291	0.00030243	0.03096
-21.5505	30.6026	6.6063	10.3021	0.00291	0.000344957	0.03044
-21.5396	31.967	6.75354	10.1507	0.00298	0.000390526	0.02973
-21.5288	33.1989	6.88335	10.0569	0.0031	0.000438508	0.02884
-21.5179	34.2642	6.99078	10.0225	0.00328	0.00048812	0.02778
-21.507	35.1327	7.07195	10.0468	0.0035	0.000538443	0.02667
-21.4962	35.8239	7.1242	10.1273	0.00375	0.000588458	0.02553
-21.4853	36.3399	7.14617	10.2594	0.00405	0.000637073	0.02427
-21.4744	36.6422	7.15321	10.4366	0.00437	0.000683143	0.02294
-21.4636	36.6999	7.14613	10.6509	0.00471	0.000725571	0.02153
-21.4527	36.5341	7.11121	10.893	0.00508	0.000763325	0.02009
-21.4418	36.1963	7.05124	11.1806	0.00546	0.000795487	0.01863
-21.431	35.6527	6.97024	11.5021	0.00588	0.00082269	0.01717
-21.4201	34.8766	6.88076	11.8171	0.00633	0.000845963	0.01574
-21.4093	33.8921	6.79577	12.1134	0.00678	0.000863454	0.01436
-21.3984	32.7294	6.71255	12.3798	0.00724	0.000873255	0.01304
-21.3875	31.4229	6.62823	12.6069	0.00769	0.00087535	0.01179
-21.3767	30.0082	6.54759	12.7871	0.00813	0.000869989	0.01064
-21.3658	28.5221	6.47498	12.9147	0.00857	0.000857667	0.00961
-21.3549	26.9999	6.41418	12.9866	0.00898	0.000841163	0.00871
-21.3441	25.519	6.36809	13.0312	0.00937	0.000821309	0.00793
-21.3332	24.1061	6.33887	13.0493	0.00974	0.000796935	0.00727
-21.3224	22.737	6.32747	13.0146	0.01007	0.000769088	0.00674
-21.3115	21.4268	6.33395	12.9319	0.01036	0.000738833	0.00633
-21.3006	20.1858	6.35742	12.8082	0.01061	0.000707227	0.00605
-21.2898	19.0198	6.39619	12.6665	0.01084	0.000675341	0.00588
-21.2789	17.9297	6.44787	12.5307	0.01107	0.000644203	0.00584
-21.268	16.914	6.51742	12.3957	0.01126	0.000614775	0.00591
-21.2572	15.9684	6.60911	12.2564	0.01142	0.00058793	0.00607
-21.2463	15.0877	6.71127	12.1217	0.01154	0.000564453	0.00633
-21.2354	14.2664	6.81217	11.9998	0.01162	0.000545024	0.00667
-21.2246	13.5001	6.90789	11.898	0.01167	0.000531142	0.00707
-21.2137	12.7853	6.99511	11.8216	0.01168	0.000523262	0.00752
-21.2028	12.1666	7.07094	11.7751	0.01168	0.000520859	0.008
-21.192	11.6441	7.13302	11.7602	0.01166	0.000524115	0.00848
-21.1811	11.1742	7.19501	11.7773	0.01163	0.000533248	0.00895
-21.1702	10.7613	7.25485	11.825	0.01163	0.000548377	0.00938
-21.1594	10.4123	7.29477	11.9002	0.01164	0.000569556	0.00976
-21.1485	10.1363	7.31276	11.9987	0.01168	0.000596777	0.01008
-21.1377	9.94373	7.30711	12.1302	0.01172	0.000629964	0.0103
-21.1268	9.8454	7.27638	12.3027	0.01176	0.00066925	0.01044
-21.1159	9.85175	7.21942	12.4947	0.0118	0.000714867	0.01051
-21.1051	9.97171	7.13527	12.6844	0.01184	0.000766221	0.01052
-21.0942	10.2118	7.02364	12.8645	0.01187	0.000822467	0.01041
-21.0833	10.5751	6.89955	13.0291	0.01189	0.000883144	0.01022
-21.0725	11.0611	6.76298	13.1729	0.01189	0.000947742	0.00995
-21.0616	11.6648	6.59877	13.2915	0.01185	0.00102	0.00958
-21.0508	12.3771	6.40787	13.41	0.01177	0.00109	0.00913
-21.0399	13.184	6.19222	13.5246	0.01165	0.00116	0.00861
-21.029	14.0684	5.9548	13.6026	0.01147	0.00123	0.00805
-21.0181	15.01	5.69966	13.64	0.01124	0.00131	0.00745
-21.0073	15.9864	5.44719	13.6337	0.011	0.00139	0.00683
-20.9964	16.9739	5.20304	13.5809	0.01076	0.00147	0.0062
-20.9856	17.9485	4.9577	13.4791	0.01048	0.00155	0.00559
-20.9747	18.8875	4.71766	13.3266	0.01017	0.00163	0.00501
-20.9638	19.7698	4.4899	13.1226	0.00982	0.00171	0.00446
-20.953	20.6222	4.28151	12.8953	0.00946	0.00179	0.00395
-20.9421	21.4271	4.09968	12.6445	0.0091	0.00186	0.00349
-20.9312	22.1245	3.95123	12.3415	0.00876	0.00193	0.00309
-20.9204	22.7481	3.84231	11.9879	0.00843	0.002	0.00276
-20.9095	23.2887	3.77827	11.5874	0.00814	0.00207	0.00248
-20.8986	23.6942	3.7634	11.1455	0.0079	0.00213	0.00227
-20.8878	23.9612	3.80088	10.6695	0.00772	0.00219	0.00212
-20.8769	24.0893	3.89236	10.1978	0.00759	0.00226	0.00203
-20.8661	24.082	4.03833	9.74062	0.00753	0.00232	0.002
-20.8552	23.9448	4.23791	9.28026	0.00752	0.00238	0.00203
-20.8443	23.6859	4.48892	8.82868	0.00757	0.00244	0.00213
-20.8335	23.3157	4.78805	8.39887	0.00767	0.00248	0.00228
-20.8226	22.8916	5.13093	8.00383	0.0078	0.00253	0.00249
-20.8117	22.426	5.51243	7.65682	0.00796	0.00256	0.00275
-20.8009	21.8864	5.92653	7.37027	0.00814	0.00259	0.00307
-20.79	21.2867	6.36699	7.15534	0.00832	0.0026	0.00345
-20.7791	20.6424	6.82697	7.02162	0.00849	0.00261	0.00388
-20.7683	19.9706	7.31484	6.97667	0.00864	0.00261	0.00435
-20.7574	19.334	7.82314	7.02591	0.00878	0.00259	0.00486
-20.7465	18.7498	8.32889	7.17196	0.00892	0.00258	0.00541
-20.7357	18.1882	8.82448	7.41518	0.00908	0.00256	0.00598
-20.7248	17.6648	9.30305	7.75343	0.00921	0.00256	0.00657
-20.714	17.1938	9.75833	8.18221	0.00929	0.00255	0.00718
-20.7031	16.7884	10.1851	8.69496	0.00935	0.00255	0.00778
-20.6922	16.4596	10.5869	9.28333	0.00937	0.00255	0.00837
-20.6814	16.2159	10.9685	9.93766	0.00937	0.00257	0.00894
-20.6705	16.0631	11.3184	10.6468	0.00934	0.0026	0.00949
-20.6596	16.0038	11.626	11.3994	0.0093	0.00266	0.01002
-20.6488	16.0368	11.8902	12.1833	0.00924	0.00275	0.01053
-20.6379	16.1578	12.1112	13.015	0.00917	0.00288	0.01105
-20.6271	16.3594	12.3058	13.8817	0.00909	0.00306	0.01153
-20.6162	16.6312	12.4842	14.7412	0.009	0.00329	0.01198
-20.6053	16.9604	12.6409	15.5809	0.00891	0.00358	0.01241
-20.5945	17.3321	12.7691	16.3892	0.00883	0.00394	0.01284
-20.5836	17.7754	12.8627	17.1561	0.00877	0.00438	0.01328
-20.5727	18.272	12.9246	17.8732	0.00869	0.00497	0.01373
-20.5619	18.757	12.9585	18.5477	0.00861	0.00562	0.01418
-20.551	19.2114	12.9683	19.1879	0.00851	0.00639	0.01463
-20.5401	19.6179	12.9581	19.7754	0.00841	0.00731	0.0151
-20.5293	19.9616	12.9323	20.2926	0.00829	0.00839	0.01557
-20.5184	20.2308	12.9033	20.7383	0.00819	0.0097	0.01606
-20.5075	20.4169	12.8829	21.113	0.0081	0.01128	0.01656
-20.4967	20.5154	12.8806	21.4472	0.00801	0.01324	0.01706
-20.4858	20.5706	12.8894	21.7574	0.00791	0.01571	0.01757
-20.4749	20.5844	12.8938	22.0318	0.00782	0.01886	0.01807
-20.4641	20.5157	12.8931	22.2592	0.00772	0.02293	0.01857
-20.4532	20.372	12.8856	22.4291	0.00763	0.02823	0.01905
-20.4424	20.1649	12.8688	22.5458	0.00754	0.03518	0.01955
-20.4315	19.9303	12.8395	22.6145	0.00746	0.0443	0.02008
-20.4206	19.7058	12.8105	22.6411	0.00738	0.05626	0.0206
-20.4098	19.4838	12.7767	22.6317	0.0073	0.072	0.02109
-20.3989	19.2559	12.7159	22.593	0.00722	0.09232	0.02153
-20.388	19.0361	12.6221	22.5454	0.00714	0.11839	0.02192
-20.3772	18.8375	12.4899	22.5085	0.00706	0.15151	0.02226
-20.3663	18.6711	12.3146	22.5009	0.00699	0.19315	0.02254
-20.3555	18.5458	12.0923	22.5101	0.00692	0.24492	0.0228
-20.3446	18.4679	11.8366	22.5068	0.00684	0.30853	0.02303
-20.3337	18.4407	11.5464	22.4894	0.00674	0.38574	0.0232
-20.3228	18.4645	11.2233	22.4551	0.00662	0.47828	0.0233
-20.312	18.537	10.8689	22.4003	0.00648	0.5878	0.02332
-20.3011	18.6535	10.4697	22.3198	0.00632	0.71571	0.02325
-20.2903	18.8072	10.031	22.236	0.00615	0.86307	0.0231
-20.2794	19.0131	9.57681	22.1412	0.00597	1.03053	0.02285
-20.2685	19.2838	9.11519	21.9983	0.00578	1.21821	0.0225
-20.2577	19.5855	8.63803	21.7983	0.00559	1.4256	0.02211
-20.2468	19.884	8.15476	21.533	0.00538	1.65153	0.02168
-20.2359	20.1681	7.67514	21.1953	0.00518	1.89414	0.02114
-20.2251	20.4281	7.2085	20.7801	0.00498	2.15089	0.0205
-20.2142	20.6556	6.76371	20.313	0.00479	2.41847	0.01975
-20.2034	20.8439	6.34856	19.7931	0.0046	2.69306	0.01891
-20.1925	21.0323	5.96941	19.2209	0.00442	2.97054	0.018
-20.1816	21.2147	5.63117	18.6	0.00425	3.24651	0.01706
-20.1708	21.3396	5.3373	17.9089	0.0041	3.51645	0.01612
-20.1599	21.401	5.08935	17.1573	0.00396	3.77608	0.01515
-20.149	21.3936	4.88795	16.3856	0.00383	4.02151	0.01417
-20.1382	21.3131	4.73238	15.6076	0.00371	4.24933	0.01322
-20.1273	21.1557	4.62116	14.8105	0.0036	4.45988	0.0123
-20.1164	20.9184	4.55221	14.0103	0.00348	4.65096	0.01146
-20.1056	20.6002	4.52327	13.223	0.00337	4.83448	0.0107
-20.0947	20.2452	4.53212	12.464	0.00326	5.00893	0.01006
-20.0838	19.853	4.59152	11.7474	0.00314	5.15623	0.00956
-20.073	19.3787	4.69916	11.0855	0.00301	5.27644	0.00921
-20.0621	18.8251	4.83813	10.488	0.00289	5.36895	0.00903
-20.0512	18.1975	5.00664	9.96166	0.00278	5.43243	0.00903
-20.0404	17.5047	5.20345	9.51118	0.00265	5.46677	0.00922
-20.0295	16.7585	5.42743	9.13765	0.00252	5.472	0.0096
-20.0187	16.0188	5.67792	8.84083	0.00237	5.44818	0.01018
-20.0078	15.3022	5.95411	8.61829	0.00223	5.39742	0.01094
-19.9969	14.5805	6.2552	8.46648	0.00208	5.3206	0.01187
-19.9861	13.8728	6.58013	8.38115	0.00193	5.21598	0.01297
-19.9752	13.1994	6.92758	8.35802	0.00179	5.08318	0.0142
-19.9643	12.5809	7.29561	8.39331	0.00166	4.92296	0.01555
-19.9535	12.0382	7.68198	8.51298	0.00154	4.7365	0.017
-19.9426	11.591	8.08412	8.71364	0.00143	4.5445	0.01851
-19.9318	11.2569	8.51538	8.96349	0.00134	4.34861	0.02007
-19.9209	11.0512	8.97183	9.26061	0.00127	4.13156	0.02162
-19.91	10.986	9.43237	9.60439	0.00122	3.89566	0.02315
-19.8992	11.07	9.89243	9.99456	0.0012	3.64391	0.02462
-19.8883	11.3074	10.3475	10.4319	0.00119	3.37988	0.02601
-19.8774	11.699	10.7935	10.9169	0.0012	3.10761	0.0273
-19.8666	12.2417	11.2269	11.4499	0.00123	2.83138	0.02852
-19.8557	12.9286	11.6608	12.031	0.00128	2.55574	0.0297
-19.8448	13.7494	12.0922	12.6593	0.00134	2.28508	0.03078
-19.834	14.6911	12.5011	13.3326	0.0014	2.02323	0.03172
-19.8231	15.7386	12.8849	14.0479	0.00147	1.77362	0.03251
-19.8122	16.8743	13.254	14.8008	0.00155	1.5392	0.03316
-19.8014	18.0802	13.6064	15.6143	0.00162	1.32225	0.03367
-19.7905	19.3371	13.9272	16.4809	0.00168	1.12435	0.0341
-19.7797	20.6705	14.2145	17.3636	0.00174	0.94639	0.03449
-19.7688	22.0599	14.4838	18.2531	0.00179	0.7886	0.03481
-19.7579	23.4389	14.7333	19.1403	0.00183	0.65064	0.03506
-19.7471	24.7868	14.9446	20.0161	0.00186	0.53165	0.03524
-19.7362	26.0854	15.1161	20.8731	0.0019	0.43042	0.03536
-19.7253	27.3179	15.2468	21.7314	0.00192	0.34546	0.03544
-19.7145	28.4709	15.3356	22.5844	0.00192	0.2751	0.03548
-19.7036	29.5553	15.4128	23.3969	0.00192	0.21765	0.03549
-19.6927	30.5847	15.4773	24.1633	0.00191	0.17136	0.0355
-19.6819	31.5286	15.4971	24.9094	0.00189	0.13452	0.03554
-19.671	32.3592	15.4711	25.6313	0.00186	0.10558	0.03559
-19.6602	33.0739	15.3994	26.2936	0.00182	0.08311	0.03563
-19.6493	33.6736	15.2828	26.8932	0.00179	0.0659	0.03562
-19.6384	34.2066	15.123	27.4552	0.00175	0.0528	0.03555
-19.6276	34.6997	14.9295	27.977	0.00171	0.04302	0.03542
-19.6167	35.1352	14.7287	28.4275	0.00168	0.03572	0.0352
-19.6058	35.4948	14.517	28.8042	0.00164	0.03029	0.03489
-19.595	35.7619	14.2738	29.1049	0.0016	0.02625	0.03457
-19.5841	35.9438	14.0024	29.3284	0.00156	0.0232	0.0342
-19.5732	36.0493	13.7208	29.5311	0.00153	0.02085	0.03372
-19.5624	36.0882	13.432	29.7109	0.00149	0.01906	0.03311
-19.5515	36.0707	13.1241	29.8064	0.00145	0.01766	0.03236
-19.5406	36.0079	12.7991	29.8153	0.00142	0.01644	0.03147
-19.5298	35.9328	12.4587	29.7364	0.0014	0.01534	0.03045
-19.5189	35.877	12.1043	29.5701	0.00137	0.01431	0.02929
-19.5081	35.8695	11.751	29.3184	0.00135	0.01331	0.02801
-19.4972	35.8905	11.3984	29.0006	0.00132	0.01233	0.02669
-19.4863	35.894	11.0309	28.6647	0.00131	0.01137	0.02535
-19.4755	35.8776	10.6469	28.3004	0.00129	0.01037	0.02392
-19.4646	35.8369	10.2449	27.8686	0.00129	0.00948	0.02242
-19.4537	35.7653	9.8239	27.3748	0.0013	0.00864	0.02089
-19.4429	35.6547	9.38322	26.855	0.00131	0.00785	0.01934
-19.432	35.5403	8.93159	26.3148	0.00135	0.00715	0.01777
-19.4211	35.4093	8.47836	25.7298	0.0014	0.00653	0.01622
-19.4103	35.2019	8.01667	25.1043	0.00147	0.00603	0.01469
-19.3994	34.9028	7.55454	24.4425	0.00157	0.00565	0.01322
-19.3885	34.4983	7.09542	23.7478	0.00169	0.00541	0.01181
-19.3777	33.9766	6.63006	23.0524	0.00183	0.00531	0.01049
-19.3668	33.3288	6.16405	22.357	0.002	0.00537	0.00926
-19.3559	32.595	5.70417	21.6301	0.00219	0.00559	0.00814
-19.3451	31.7734	5.25816	20.8699	0.00241	0.00598	0.00713
-19.3342	30.8658	4.83428	20.0746	0.00264	0.00656	0.00622
-19.3234	29.8775	4.44108	19.243	0.00288	0.00731	0.00543
-19.3125	28.7732	4.08709	18.3743	0.00313	0.00825	0.00474
-19.3016	27.5684	3.78039	17.4835	0.00337	0.00939	0.00416
-19.2908	26.3283	3.52853	16.5867	0.00362	0.01071	0.00368
-19.2799	25.0751	3.33791	15.6735	0.00384	0.01221	0.00329
-19.269	23.7879	3.21379	14.7661	0.00405	0.01387	0.00299
-19.2582	22.4922	3.16006	13.8711	0.00422	0.01566	0.00277
-19.2473	21.2145	3.1791	12.9666	0.00437	0.01755	0.00262
-19.2365	19.9794	3.27161	12.063	0.00446	0.01952	0.00255
-19.2256	18.8104	3.43708	11.1732	0.00452	0.02153	0.00254
-19.2147	17.7275	3.67289	10.312	0.00452	0.02352	0.00259
-19.2039	16.7466	3.97521	9.49538	0.00451	0.02546	0.0027
-19.193	15.8795	4.33889	8.73977	0.00447	0.02728	0.00287
-19.1821	15.1341	4.75735	8.06179	0.00438	0.02895	0.00309
-19.1713	14.5129	5.22313	7.47733	0.00424	0.0304	0.00337
-19.1604	14.0157	5.72785	7.00131	0.00407	0.03161	0.00371
-19.1495	13.6393	6.26259	6.64653	0.00386	0.03254	0.0041
-19.1387	13.3783	6.81799	6.42363	0.00362	0.03316	0.00454
-19.1278	13.2261	7.38439	6.34062	0.00336	0.03357	0.00503
-19.1169	13.1759	7.95222	6.40253	0.00308	0.03381	0.00557
-19.1061	13.2216	8.51203	6.61112	0.00279	0.0338	0.00616
-19.0952	13.4032	9.05488	6.96568	0.00251	0.03347	0.00678
-19.0844	13.7151	9.60118	7.46126	0.00223	0.03285	0.00743
-19.0735	14.1071	10.142	8.09046	0.00196	0.03197	0.0081
-19.0626	14.5759	10.6391	8.84309	0.00171	0.03088	0.00878
-19.0518	15.1196	11.0844	9.70601	0.00148	0.02962	0.00947
-19.0409	15.7373	11.471	10.6642	0.00127	0.02823	0.01016
-19.03	16.4295	11.7935	11.7006	0.00108	0.02679	0.01085
-19.0192	17.1961	12.0481	12.7971	0.000919073	0.02535	0.01153
-19.0083	18.0373	12.2327	13.9343	0.000776705	0.02396	0.0122
-18.9974	18.9523	12.3472	15.0922	0.000655892	0.02268	0.01283
-18.9866	19.9392	12.4065	16.2509	0.000555004	0.02155	0.01347
-18.9757	20.9942	12.4138	17.3906	0.000471738	0.02063	0.0141
-18.9648	22.112	12.3762	18.4925	0.000404217	0.01997	0.01469
-18.954	23.2861	12.3133	19.5974	0.000350289	0.01959	0.01523
-18.9431	24.5528	12.2151	20.6866	0.000307641	0.01953	0.01573
-18.9323	25.9008	12.0747	21.6816	0.000274317	0.01981	0.01618
-18.9214	27.2712	11.8999	22.5655	0.000248551	0.02047	0.01659
-18.9105	28.6498	11.6996	23.3238	0.000228812	0.02154	0.01694
-18.8997	30.0226	11.4827	23.9454	0.000213806	0.02305	0.01724
-18.8888	31.3759	11.258	24.4225	0.000202489	0.02504	0.0175
-18.8779	32.6982	11.0497	24.7512	0.000194064	0.02753	0.01775
-18.8671	34.023	10.8642	24.9313	0.00018798	0.03057	0.01799
-18.8562	35.3399	10.6903	24.9976	0.000183903	0.03418	0.01818
-18.8453	36.593	10.5308	24.9569	0.000181711	0.0384	0.01832
-18.8345	37.7733	10.3867	24.8176	0.000182148	0.04325	0.01842
-18.8236	38.919	10.2572	24.6218	0.000185437	0.04876	0.01846
-18.8128	40.0233	10.1397	24.3546	0.000191262	0.05494	0.01846
-18.8019	41.0341	10.0301	24.0015	0.000200104	0.06174	0.01843
-18.791	41.9461	9.92326	23.5802	0.000212546	0.0691	0.01839
-18.7802	42.8002	9.81318	23.1098	0.000229233	0.0769	0.01833
-18.7693	43.5917	9.69387	22.6099	0.000250837	0.08502	0.01823
-18.7584	44.2706	9.57519	22.0997	0.000278004	0.0933	0.0181
-18.7476	44.8325	9.45148	21.6261	0.000311303	0.10159	0.01795
-18.7367	45.2743	9.30173	21.2035	0.000351093	0.10968	0.0178
-18.7258	45.5935	9.13722	20.8135	0.000397814	0.11736	0.01762
-18.715	45.879	8.95547	20.4627	0.000451349	0.12442	0.01742
-18.7041	46.1273	8.74032	20.1541	0.000511424	0.13065	0.0172
-18.6932	46.2432	8.49242	19.8865	0.000577442	0.13585	0.01694
-18.6824	46.223	8.22836	19.655	0.000648461	0.13985	0.0167
-18.6715	46.0657	7.95152	19.4516	0.000723202	0.14251	0.01645
-18.6607	45.7724	7.65177	19.2656	0.000800062	0.14375	0.01618
-18.6498	45.3472	7.33413	19.0847	0.000877163	0.14396	0.01586
-18.6389	44.8194	7.0043	18.8963	0.000952417	0.1435	0.0155
-18.6281	44.2648	6.6681	18.7163	0.00102	0.14192	0.0151
-18.6172	43.6691	6.33143	18.5325	0.00109	0.13894	0.01465
-18.6063	42.9717	6.0003	18.3049	0.00114	0.13465	0.01415
-18.5955	42.1816	5.67997	18.0545	0.00119	0.12921	0.0136
-18.5846	41.354	5.37548	17.775	0.00122	0.12279	0.013
-18.5737	40.4979	5.09136	17.4333	0.00125	0.11562	0.01241
-18.5629	39.5765	4.83172	17.0292	0.00125	0.1079	0.01183
-18.552	38.596	4.60025	16.5959	0.00125	0.09986	0.01121
-18.5411	37.563	4.41316	16.1385	0.00124	0.09172	0.01058
-18.5303	36.4824	4.27295	15.6333	0.00122	0.0837	0.00993
-18.5194	35.4026	4.16836	15.0885	0.00119	0.07595	0.00929
-18.5086	34.324	4.1008	14.5138	0.00114	0.06859	0.00866
-18.4977	33.1991	4.07107	13.9189	0.00108	0.06172	0.00807
-18.4868	32.0247	4.07961	13.314	0.00101	0.05541	0.00752
-18.476	30.7975	4.12619	12.7093	0.000935499	0.0497	0.00703
-18.4651	29.5154	4.20966	12.1142	0.000856203	0.04459	0.00663
-18.4542	28.177	4.32801	11.5373	0.000774445	0.04006	0.00631
-18.4434	26.8064	4.47818	10.9867	0.000692281	0.03609	0.00609
-18.4325	25.4294	4.65603	10.47	0.000611578	0.03262	0.00598
-18.4216	24.0283	4.85631	9.99399	0.000533946	0.02957	0.00598
-18.4108	22.634	5.07278	9.59607	0.000460701	0.02689	0.0061
-18.3999	21.2569	5.29856	9.28123	0.000392841	0.0246	0.00632
-18.3891	19.8649	5.52604	9.02223	0.000331046	0.02262	0.00664
-18.3782	18.4744	5.74749	8.82249	0.000275699	0.02086	0.00706
-18.3673	17.1054	5.95527	8.68452	0.00022691	0.01927	0.00756
-18.3565	15.7805	6.14232	8.61045	0.000184566	0.01781	0.00812
-18.3456	14.5241	6.30214	8.60138	0.000148362	0.01644	0.00873
-18.3347	13.3618	6.44533	8.65686	0.00011786	0.01515	0.00936
-18.3239	12.3188	6.56728	8.77493	9.25311e-05	0.01394	0.01001
-18.313	11.4195	6.6484	8.95168	0.000121828	0.01281	0.01065
-18.3021	10.6867	6.7023	9.18112	0.000151925	0.01175	0.01127
-18.2913	10.1397	6.72755	9.45516	0.000187493	0.01078	0.01185
-18.2804	9.79478	6.70785	9.7636	0.000229036	0.0099	0.01237
-18.2695	9.66396	6.64388	10.0949	0.000277001	0.00912	0.01284
-18.2587	9.75477	6.53749	10.4359	0.000331762	0.00844	0.01329
-18.2478	10.0697	6.39166	10.773	0.00039365	0.00786	0.01373
-18.237	10.6075	6.20991	11.0924	0.000462801	0.0074	0.01408
-18.2261	11.3604	5.9964	11.3812	0.000539343	0.00704	0.01436
-18.2152	12.3171	5.75565	11.6275	0.000623288	0.0068	0.01455
-18.2044	13.4618	5.49256	11.8501	0.00071462	0.00665	0.01466
-18.1935	14.7744	5.21202	12.0401	0.00081315	0.00661	0.01469
-18.1826	16.2321	4.91904	12.1613	0.000918752	0.00666	0.01466
-18.1718	17.8088	4.63456	12.2378	0.00103	0.00679	0.01456
-18.1609	19.4768	4.36308	12.2662	0.00115	0.00699	0.01439
-18.15	21.2068	4.09268	12.2165	0.00128	0.00726	0.01418
-18.1392	22.9685	3.82736	12.0893	0.00141	0.0076	0.01394
-18.1283	24.7318	3.57114	11.8876	0.00155	0.008	0.01368
-18.1175	26.4667	3.32805	11.6162	0.00169	0.00845	0.01339
-18.1066	28.1447	3.10204	11.2812	0.00185	0.00898	0.01306
-18.0957	29.8286	2.89689	10.8898	0.00201	0.00957	0.01269
-18.0849	31.49	2.71603	10.4499	0.00218	0.01024	0.01229
-18.074	33.0095	2.56236	9.97022	0.00236	0.01101	0.01185
-18.0631	34.3616	2.43824	9.45935	0.00253	0.0119	0.01139
-18.0523	35.5243	2.34501	8.92628	0.00271	0.01291	0.01093
-18.0414	36.4811	2.2831	8.40884	0.00289	0.0141	0.01047
-18.0305	37.2197	2.25185	7.9151	0.00306	0.01549	0.01
-18.0197	37.7346	2.24943	7.42336	0.00324	0.01709	0.00951
-18.0088	38.0251	2.2729	6.94076	0.0034	0.01892	0.00902
-17.9979	38.1425	2.31826	6.47454	0.00356	0.02099	0.00851
-17.9871	38.0973	2.38058	6.03195	0.00371	0.02334	0.008
-17.9762	37.9042	2.45425	5.62011	0.00385	0.02595	0.00749
-17.9654	37.6269	2.53316	5.24582	0.00397	0.02885	0.00698
-17.9545	37.2408	2.61105	4.91528	0.00408	0.03203	0.00649
-17.9436	36.7236	2.68175	4.6337	0.00418	0.03547	0.00601
-17.9328	36.1018	2.73955	4.40539	0.00427	0.0391	0.00556
-17.9219	35.4038	2.77941	4.23278	0.00435	0.04287	0.00514
-17.911	34.6592	2.79724	4.11665	0.00442	0.0467	0.00475
-17.9002	33.8967	2.79006	4.05583	0.00447	0.05052	0.00437
-17.8893	33.1881	2.77215	4.04709	0.00452	0.05423	0.00402
-17.8784	32.5553	2.74249	4.08515	0.00454	0.05773	0.0037
-17.8676	31.9685	2.68468	4.16284	0.00456	0.06091	0.0034
-17.8567	31.4377	2.59978	4.27134	0.00456	0.06369	0.00313
-17.8458	30.9671	2.48974	4.40056	0.00454	0.06598	0.00288
-17.835	30.5547	2.35755	4.53955	0.00451	0.06778	0.00266
-17.8241	30.193	2.20707	4.67706	0.00447	0.06902	0.00246
-17.8133	29.8701	2.04251	4.80205	0.00442	0.06958	0.00227
-17.8024	29.5696	1.86842	4.90423	0.00435	0.06943	0.00211
-17.7915	29.2733	1.68937	4.97455	0.00426	0.06883	0.00196
-17.7807	28.9618	1.50972	5.00568	0.00417	0.06787	0.00183
-17.7698	28.6613	1.33345	4.99224	0.00407	0.06635	0.0017
-17.7589	28.3534	1.16401	4.95975	0.00396	0.06426	0.00159
-17.7481	27.9764	1.00423	4.90633	0.00383	0.06169	0.00149
-17.7372	27.5627	0.85624	4.80267	0.0037	0.05872	0.00139
-17.7264	27.1034	0.72151	4.65061	0.00357	0.05548	0.0013
-17.7155	26.5483	0.60085	4.45366	0.00342	0.05207	0.00121
-17.7046	25.8977	0.49446	4.21709	0.00327	0.04861	0.00114
-17.6938	25.2019	0.40219	3.94786	0.0031	0.0452	0.00106
-17.6829	24.4694	0.3233	3.65348	0.00293	0.04195	0.0009933
-17.672	23.6654	0.25683	3.34205	0.00275	0.03893	0.000922898
-17.6612	22.803	0.20163	3.02176	0.00257	0.0362	0.000853682
-17.6503	21.8975	0.15644	2.70041	0.00238	0.03381	0.000785728
-17.6394	20.9645	0.11996	2.38511	0.0022	0.03177	0.000719369
-17.6286	20.0198	0.0909	2.08204	0.00203	0.03009	0.000655081
-17.6177	19.0798	0.06807	1.79623	0.00185	0.02875	0.000593402
-17.6068	18.1589	0.05038	1.53152	0.00169	0.02772	0.000534868
-17.596	17.2708	0.03685	1.29053	0.00154	0.02694	0.000479965
-17.5851	16.4283	0.02664	1.07472	0.00139	0.02636	0.000428993
-17.5742	15.6428	0.01903	0.88442	0.00126	0.02592	0.00038245
-17.5634	14.9252	0.01343	0.71938	0.00113	0.02557	0.000340325
-17.5525	14.3304	0.00937	0.57827	0.00102	0.02525	0.000302619
-17.5417	13.8661	0.00646	0.45938	0.000911088	0.02491	0.000269202
-17.5308	13.4924	0.0044	0.36066	0.000814054	0.0245	0.000239836
-17.5199	13.2143	0.00297	0.27983	0.000726597	0.02405	0.000214185
-17.5091	13.0355	0.00197	0.21456	0.00064881	0.02359	0.000192053
-17.4982	12.9585	0.0013	0.16259	0.000580761	0.02304	0.000173013
-17.4873	12.9846	0.000843651	0.12176	0.000522492	0.02233	0.000156433
-17.4765	13.1124	0.000541929	0.09012	0.000473997	0.02149	0.000142251
-17.4656	13.3382	0.00034403	0.06591	0.000435245	0.02051	0.000130041
-17.4548	13.6552	0.000215836	0.04764	0.000406106	0.01944	0.000119171
-17.4439	14.0534	0.000133822	0.03403	0.000386383	0.01829	0.000109297
-17.433	14.5196	8.1998e-05	0.02403	0.00037579	0.0171	0.000100191
-17.4221	15.0375	0.000161599	0.01676	0.000373903	0.01591	9.16908e-05
-17.4113	15.5885	0.000258725	0.01156	0.000380242	0.01474	0.000101174
-17.4004	16.1519	0.000409381	0.00788	0.00039416	0.01363	0.000107648
-17.3896	16.7062	0.000640185	0.0053	0.000414987	0.0126	0.000113286
-17.3787	17.2299	0.000989398	0.00353	0.000441938	0.01169	0.000117888
-17.3678	17.7029	0.00151	0.00232	0.000474169	0.01089	0.000121288
-17.357	18.1064	0.00228	0.00151	0.000510785	0.01023	0.000123359
-17.3461	18.4702	0.00341	0.000969328	0.000550859	0.00972	0.00012402
-17.3352	18.7805	0.00502	0.000615354	0.000593471	0.00933	0.000123968
-17.3244	18.981	0.00733	0.000386058	0.000637681	0.00909	0.000123201
-17.3135	19.1096	0.01057	0.000239362	0.000682543	0.00896	0.000121012
-17.3026	19.1615	0.01505	0.000146667	0.000728912	0.00895	0.000117475
-17.2918	19.0898	0.02118	0	0.000775913	0.00902	0.000112708
-17.2809	18.8957	0.02952	0.00010661	0.000821116	0.00917	0.000106868
-17.2701	18.584	0.04064	0.000172708	0.000863815	0.00936	0.000100145
-17.2592	18.1626	0.0553	0.000276513	0.000903549	0.00958	9.27453e-05
-17.2483	17.641	0.07439	0.00043753	0.000939906	0.00981	0.000151428
-17.2375	17.0307	0.09887	0.000684208	0.000972699	0.01002	0.000242511
-17.2266	16.3441	0.12993	0.00106	0.001	0.01022	0.000383837
-17.2157	15.595	0.16882	0.00162	0.00103	0.0104	0.000600415
-17.2049	14.7968	0.21697	0.00244	0.00105	0.01053	0.000928206
-17.194	13.9638	0.27568	0.00364	0.00108	0.01059	0.00142
-17.1831	13.1551	0.34643	0.00537	0.00111	0.01058	0.00214
-17.1723	12.3834	0.43061	0.00783	0.00113	0.01049	0.00342
-17.1614	11.6149	0.52951	0.0113	0.00115	0.01034	0.00508
-17.1505	10.8607	0.64426	0.01609	0.00118	0.01014	0.00755
-17.1397	10.1321	0.77576	0.02264	0.0012	0.00989	0.01108
-17.1288	9.44061	0.92465	0.03155	0.00123	0.00958	0.01597
-17.118	8.79733	1.09133	0.04345	0.00127	0.00921	0.02277
-17.1071	8.21294	1.27569	0.05913	0.00131	0.00882	0.03213
-17.0962	7.69715	1.47749	0.07953	0.00136	0.0084	0.04488
-17.0854	7.25814	1.69612	0.10572	0.00142	0.00797	0.06207
-17.0745	6.90266	1.93092	0.13893	0.0015	0.00754	0.08497
-17.0636	6.63449	2.18083	0.18053	0.00159	0.00711	0.11514
-17.0528	6.45488	2.44498	0.23204	0.00171	0.00671	0.1545
-17.0419	6.36195	2.72257	0.29486	0.00186	0.00634	0.20531
-17.0311	6.35063	3.01297	0.37058	0.00203	0.00601	0.27028
-17.0202	6.41263	3.31583	0.46069	0.00225	0.00572	0.35244
-17.0093	6.53667	3.63115	0.56659	0.00251	0.0055	0.45533
-16.9985	6.70891	3.95923	0.68949	0.00284	0.00533	0.5829
-16.9876	6.91348	4.30067	0.83041	0.00325	0.00521	0.73953
-16.9767	7.13321	4.66373	0.99003	0.00375	0.00515	0.92994
-16.9659	7.3504	5.05615	1.16884	0.00438	0.00513	1.15915
-16.955	7.54774	5.47025	1.36677	0.00515	0.00515	1.43237
-16.9441	7.70905	5.89802	1.58358	0.0061	0.00521	1.75491
-16.9333	7.82016	6.33811	1.81875	0.00727	0.00529	2.13179
-16.9224	7.86951	6.78845	2.0716	0.00869	0.00539	2.56779
-16.9115	7.84871	7.24627	2.34111	0.0104	0.00549	3.06705
-16.9007	7.79787	7.70786	2.62647	0.01245	0.00559	3.63281
-16.8898	7.71407	8.16869	2.92691	0.01487	0.00568	4.26703
-16.8789	7.55123	8.62384	3.2419	0.01771	0.00576	4.97018
-16.8681	7.31224	9.06733	3.57119	0.02102	0.00583	5.74082
-16.8572	7.00262	9.49469	3.91491	0.02483	0.00589	6.57536
-16.8464	6.63072	9.90142	4.27353	0.02916	0.00593	7.46783
-16.8355	6.20743	10.2787	4.6478	0.03403	0.00597	8.40966
-16.8246	5.74457	10.6183	5.04665	0.03944	0.00599	9.38969
-16.8138	5.25492	10.9252	5.47846	0.04539	0.006	10.3942
-16.8029	4.75132	11.2046	5.93508	0.05186	0.006	11.4138
-16.792	4.24604	11.4503	6.40798	0.05879	0.006	12.4375
-16.7812	3.75028	11.6567	6.89568	0.06615	0.00602	13.4383
-16.7703	3.27374	11.8144	7.39593	0.07387	0.00605	14.3876
-16.7595	2.82434	11.9156	7.90563	0.08185	0.00611	15.2643
-16.7486	2.40812	11.961	8.42068	0.09002	0.00622	16.048
-16.7377	2.0292	11.9693	8.936	0.09827	0.00637	16.7203
-16.7268	1.68987	11.943	9.44609	0.10649	0.00659	17.2653
-16.716	1.39064	11.8686	9.94426	0.11463	0.00687	17.6705
-16.7051	1.13113	11.7495	10.4254	0.12258	0.00723	17.9715
-16.6943	0.90925	11.5899	10.8845	0.13044	0.00767	18.1626
-16.6834	0.72232	11.3941	11.3116	0.13812	0.00818	18.2146
-16.6725	0.56709	11.1666	11.6976	0.14529	0.00875	18.1469
-16.6617	0.43999	10.9117	12.0475	0.15187	0.00937	17.9468
-16.6508	0.33737	10.6496	12.3671	0.15782	0.01004	17.6048
-16.6399	0.25565	10.3841	12.6493	0.16312	0.01073	17.1344
-16.6291	0.19146	10.1021	12.8876	0.16776	0.01143	16.5526
-16.6182	0.1417	9.80666	13.0717	0.17174	0.01212	15.8825
-16.6074	0.10364	9.51938	13.1927	0.17563	0.01277	15.1486
-16.5965	0.07491	9.24189	13.2514	0.17942	0.01339	14.3629
-16.5856	0.05352	8.95554	13.2685	0.1826	0.01393	13.5369
-16.5748	0.03778	8.66082	13.247	0.1854	0.01439	12.6882
-16.5639	0.02636	8.35806	13.171	0.18751	0.01477	11.8418
-16.553	0.01817	8.04752	13.0445	0.1891	0.01506	11.0115
-16.5422	0.01238	7.72947	12.8719	0.19022	0.01526	10.1989
-16.5313	0.00834	7.40398	12.6579	0.19086	0.01542	9.41254
-16.5204	0.00555	7.07142	12.4076	0.19106	0.01549	8.65878
-16.5096	0.00365	6.73224	12.1257	0.19089	0.01544	7.94189
-16.4987	0.00237	6.38737	11.835	0.19048	0.01528	7.26429
-16.4879	0.00152	6.0379	11.5397	0.19005	0.01501	6.62693
-16.477	0.000967566	5.69594	11.2253	0.19019	0.01465	6.04073
-16.4661	0.000607028	5.37383	10.8951	0.19133	0.0142	5.50431
-16.4552	0.000376367	5.0632	10.5734	0.19386	0.01368	5.00433
-16.4444	0.000230615	4.756	10.262	0.19861	0.0131	4.5384
-16.4335	0	4.45532	9.94057	0.20716	0.01249	4.10775
-15.4232	0.000115308	4.16515	9.60968	0.22087	0.01184	3.71017
-15.4123	0.000303491	3.89016	9.26989	0.24091	0.01117	3.34003
-15.4014	0.000491697	3.63558	8.92159	0.26935	0.01049	2.99565
-15.3906	0.000787297	3.40695	8.5652	0.3086	0.00981	2.67575
-15.3797	0.00125	3.21006	8.20086	0.36145	0.00915	2.3793
-15.3689	0.00195	3.05055	7.82902	0.43107	0.00851	2.10554
-15.358	0.00301	2.93378	7.45024	0.52089	0.00789	1.85385
-15.3471	0.0046	2.86425	7.06556	0.63455	0.0073	1.62365
-15.3363	0.00694	2.84591	6.67616	0.77574	0.00673	1.41435
-15.3254	0.01059	2.88166	6.29537	0.94806	0.00619	1.22531
-15.3145	0.01566	2.97325	5.9368	1.15479	0.0057	1.05576
-15.3037	0.02299	3.12135	5.59118	1.39861	0.00524	0.90521
-15.2928	0.03334	3.32543	5.24957	1.68138	0.00482	0.77299
-15.2819	0.04766	3.58399	4.91537	2.00386	0.00445	0.65744
-15.2711	0.06737	3.89428	4.59292	2.36539	0.00413	0.55683
-15.2602	0.09429	4.25312	4.28742	2.7637	0.00387	0.46978
-15.2493	0.13047	4.6564	4.00462	3.19473	0.00366	0.3949
-15.2385	0.17853	5.09962	3.7507	3.65249	0.00351	0.3307
-15.2276	0.24163	5.578	3.53215	4.12914	0.00342	0.27621
-15.2167	0.32337	6.08661	3.35537	4.61504	0.00338	0.22995
-15.2059	0.42814	6.62057	3.22652	5.09902	0.0034	0.1909
-15.195	0.56086	7.17501	3.15085	5.56877	0.00347	0.1581
-15.1842	0.72727	7.74513	3.13313	6.0113	0.00358	0.13062
-15.1733	0.9331	8.34798	3.17702	6.41355	0.00373	0.10768
-15.1624	1.18505	8.97826	3.285	6.76298	0.00391	0.08864
-15.1516	1.48999	9.60857	3.45841	7.04822	0.00411	0.07293
-15.1407	1.85503	10.2331	3.6973	7.25967	0.00433	0.0601
-15.1298	2.28727	10.8462	4.00073	7.39005	0.00454	0.04977
-15.119	2.79368	11.4422	4.3663	7.4348	0.00476	0.04158
-15.1081	3.38082	12.0157	4.7911	7.436	0.00497	0.03524
-15.0973	4.05489	12.5613	5.27113	7.3936	0.00517	0.03049
-15.0864	4.82071	13.0738	5.80182	7.26543	0.00535	0.02717
-15.0755	5.68258	13.5657	6.3781	7.05597	0.00553	0.02507
-15.0647	6.64346	14.0316	6.99455	6.77239	0.0057	0.02402
-15.0538	7.70523	14.4487	7.64557	6.42422	0.00585	0.02388
-15.0429	8.86771	14.8119	8.32531	6.02273	0.00597	0.0245
-15.0321	10.1296	15.1385	9.02778	5.58037	0.00607	0.02577
-15.0212	11.488	15.4246	9.76993	5.11015	0.00614	0.02756
-15.0103	12.938	15.6456	10.5448	4.62508	0.00619	0.02973
-14.9995	14.473	15.7993	11.3219	4.13739	0.00622	0.03226
-14.9886	16.0845	15.8955	12.0934	3.65809	0.00623	0.03498
-14.9777	17.7623	15.9451	12.8517	3.19674	0.00624	0.0378
-14.9669	19.4938	15.9384	13.5892	2.76119	0.00624	0.04062
-14.956	21.2873	15.867	14.2986	2.35739	0.00624	0.0434
-14.9451	23.1481	15.7431	14.9725	1.98941	0.00625	0.04605
-14.9343	25.0331	15.5797	15.6043	1.65954	0.0063	0.04852
-14.9234	26.897	15.3726	16.2123	1.36854	0.00637	0.05077
-14.9126	28.7157	15.118	16.7899	1.11574	0.00648	0.0528
-14.9017	30.4645	14.8217	17.3051	0.89934	0.00661	0.05483
-14.8908	32.1189	14.5109	17.752	0.71676	0.00679	0.0569
-14.88	33.6553	14.1914	18.1489	0.56488	0.00701	0.05898
-14.8691	35.0514	13.8477	18.4914	0.4403	0.00727	0.06088
-14.8582	36.3323	13.4854	18.7524	0.33947	0.00758	0.063
-14.8474	37.4794	13.1098	18.9299	0.25896	0.00793	0.06524
-14.8365	38.4539	12.7262	19.035	0.1955	0.0083	0.06793
-14.8256	39.2655	12.3399	19.0803	0.14613	0.00871	0.07135
-14.8148	39.8826	11.9768	19.0562	0.10819	0.00913	0.07584
-14.8039	40.2781	11.6404	18.9542	0.0794	0.00955	0.08183
-14.793	40.4756	11.3129	18.7918	0.05781	0.00997	0.08985
-14.7822	40.5034	10.9964	18.587	0.04181	0.01037	0.10056
-14.7713	40.3709	10.6929	18.3334	0.03009	0.01072	0.11501
-14.7605	40.0905	10.4039	18.0253	0.02159	0.01103	0.13401
-14.7496	39.6542	10.1303	17.67	0.01549	0.01127	0.15881
-14.7387	39.0563	9.88145	17.2986	0.01116	0.01143	0.19082
-14.7279	38.3159	9.66574	16.9185	0.0081	0.01151	0.23185
-14.717	37.4982	9.47302	16.513	0.00596	0.01154	0.28411
-14.7061	36.622	9.29238	16.0887	0.00448	0.01153	0.3502
-14.6953	35.6594	9.12168	15.6518	0.00345	0.01142	0.4332
-14.6844	34.6263	8.95846	15.2085	0.00273	0.01122	0.53671
-14.6736	33.5376	8.80051	14.7642	0.00224	0.01093	0.66489
-14.6627	32.4067	8.646	14.3475	0.0019	0.01056	0.82242
-14.6518	31.2453	8.4937	13.9619	0.00166	0.01011	1.01444
-14.641	30.0641	8.34314	13.5868	0.00137	0.0096	1.24652
-14.6301	28.9173	8.1948	13.2238	0.00132	0.00903	1.52442
-14.6192	27.8116	8.07124	12.8744	0.00131	0.00845	1.85397
-14.6084	26.7058	7.97424	12.5394	0.00133	0.00785	2.24074
-14.5975	25.6035	7.88514	12.2193	0.00161	0.00726	2.68983
-14.5866	24.553	7.81064	11.9263	0.00187	0.0067	3.20529
-14.5758	23.5555	7.75473	11.6717	0.00226	0.00616	3.78996
-14.5649	22.5656	7.72337	11.4418	0.00285	0.00567	4.44601
-14.5541	21.583	7.72124	11.2222	0.00371	0.00524	5.17351
-14.5432	20.6073	7.74763	11.0108	0.00495	0.00487	5.96791
-14.5323	19.6382	7.80657	10.8055	0.00671	0.00458	6.82192
-14.5214	18.6758	7.90123	10.6045	0.00921	0.00436	7.72661
-14.5106	17.7198	8.03364	10.4069	0.0127	0.00422	8.67036
-14.4997	16.7705	8.20425	10.2123	0.01757	0.00416	9.63902
-14.4889	15.8286	8.4116	10.0215	0.0243	0.00419	10.6163
-14.478	14.8954	8.65654	9.83622	0.03355	0.00429	11.5842
-14.4671	13.9725	8.93345	9.68287	0.04613	0.00447	12.5237
-14.4563	13.0853	9.23018	9.56464	0.06312	0.00471	13.4154
-14.4454	12.2595	9.53708	9.46194	0.08584	0.00502	14.2405
-14.4345	11.4756	9.84307	9.38365	0.1159	0.00538	14.9814
-14.4237	10.7146	10.1437	9.33504	0.15525	0.00577	15.6222
-14.4128	9.98189	10.4342	9.32369	0.2062	0.0062	16.1868
-14.4019	9.2844	10.6936	9.35519	0.27138	0.00664	16.6637
-14.3911	8.63073	10.9015	9.42842	0.35378	0.00709	17.0405
-14.3802	8.03103	11.047	9.54786	0.45665	0.00754	17.3108
-14.3694	7.49575	11.1212	9.7168	0.58344	0.00796	17.4382
-14.3585	7.03635	11.1179	9.93698	0.7377	0.00836	17.4234
-14.3476	6.66415	11.0511	10.2081	0.92283	0.00872	17.2709
-14.3368	6.38995	10.9206	10.5275	1.14189	0.00906	16.9892
-14.3259	6.22294	10.7286	10.8952	1.39744	0.00937	16.5894
-14.315	6.17144	10.4801	11.3035	1.69119	0.00965	16.0854
-14.3042	6.2416	10.1792	11.736	2.02378	0.00988	15.5273
-14.2933	6.43742	9.83495	12.1797	2.39448	0.01004	14.9306
-14.2824	6.76067	9.44315	12.6199	2.80094	0.01014	14.2751
-14.2716	7.21062	9.01576	13.0501	3.23907	0.01018	13.5753
-14.2607	7.78465	8.56562	13.4636	3.70286	0.01015	12.8449
-14.2499	8.47735	8.10538	13.8333	4.18457	0.01006	12.1016
-14.239	9.28251	7.64716	14.1329	4.6747	0.00992	11.3613
-14.2281	10.1917	7.20184	14.3483	5.16197	0.00973	10.6285
-14.2173	11.1956	6.77856	14.4678	5.63395	0.00948	9.90642
-14.2064	12.2841	6.38436	14.4835	6.07769	0.00919	9.20119
-14.1955	13.4464	6.02403	14.4139	6.48016	0.00886	8.51754
-14.1847	14.6716	5.70011	14.2585	6.82887	0.00849	7.85887
-14.1738	15.9486	5.41301	14.0227	7.11252	0.00812	7.23198
-14.1629	17.266	5.16138	13.7128	7.32159	0.00776	6.63808
-14.1521	18.6582	4.94238	13.3318	7.4489	0.00739	6.07344
-14.1412	20.1122	4.75252	12.8918	7.48999	0.00701	5.53793
-14.1303	21.5687	4.58767	12.3885	7.48728	0.00663	5.04138
-14.1195	23.0134	4.44387	11.8378	7.44086	0.00626	4.58293
-14.1086	24.4326	4.31775	11.2568	7.3084	0.0059	4.15066
-14.0978	25.8124	4.22522	10.6622	7.09452	0.00556	3.74354
-14.0869	27.1392	4.16419	10.0701	6.8065	0.00525	3.36082
-14.076	28.4001	4.11458	9.4949	6.45397	0.00497	3.00199
-14.0652	29.5828	4.07614	8.94861	6.04832	0.00472	2.66681
-14.0543	30.7203	4.04953	8.4405	5.6021	0.00451	2.35521
-14.0434	31.8002	4.03647	7.97686	5.12838	0.00435	2.06728
-14.0326	32.765	4.03938	7.56095	4.64015	0.00422	1.80311
-14.0217	33.6031	4.06064	7.19325	4.14969	0.00414	1.56278
-14.0108	34.351	4.1027	6.87189	3.66813	0.00409	1.34618
-14	34.9998	4.16748	6.59311	3.20508	0.00409	1.15305
-13.9891	35.4975	4.25601	6.35224	2.76836	0.00412	0.98285
-13.9782	35.84	4.36844	6.14382	2.3639	0.0042	0.83479
-13.9674	36.0492	4.50347	5.96268	1.99572	0.00431	0.70779
-13.9565	36.1494	4.65825	5.80442	1.66608	0.00445	0.60052
-13.9457	36.1215	4.82895	5.69069	1.37564	0.00463	0.51133
-13.9348	35.9493	5.01061	5.61882	1.12366	0.00483	0.43877
-13.9239	35.6646	5.19738	5.56185	0.90829	0.00505	0.3807
-13.9131	35.301	5.38291	5.51952	0.72691	0.0053	0.33549
-13.9022	34.8484	5.56072	5.49274	0.57633	0.00557	0.30103
-13.8913	34.2977	5.72458	5.48383	0.45326	0.00586	0.27547
-13.8805	33.6645	5.88634	5.49591	0.35394	0.00616	0.25702
-13.8696	33.0106	6.04096	5.53203	0.27509	0.00648	0.244
-13.8588	32.3525	6.16638	5.59525	0.21343	0.00682	0.23492
-13.8479	31.6604	6.26	5.68784	0.16601	0.00716	0.22844
-13.837	30.9503	6.32086	5.81082	0.13029	0.00752	0.22332
-13.8262	30.2387	6.35022	5.96397	0.10414	0.0079	0.21888
-13.8153	29.5418	6.3511	6.14515	0.08585	0.0083	0.21424
-13.8044	28.876	6.32836	6.3502	0.07413	0.00872	0.21002
-13.7936	28.3024	6.30782	6.57364	0.06809	0.00917	0.20584
-13.7827	27.8343	6.2962	6.80855	0.06725	0.00964	0.20025
-13.7718	27.4379	6.28067	7.04692	0.07152	0.01012	0.19315
-13.761	27.1229	6.26801	7.2802	0.08119	0.01064	0.18455
-13.7501	26.898	6.26463	7.49976	0.09695	0.01118	0.17457
-13.7392	26.7693	6.27606	7.69745	0.11987	0.01176	0.1634
-13.7284	26.7414	6.30645	7.89102	0.15144	0.01236	0.1513
-13.7175	26.8385	6.35825	8.07409	0.19358	0.01298	0.13857
-13.7066	27.0812	6.43187	8.216	0.2486	0.01362	0.1255
-13.6958	27.4402	6.52562	8.31377	0.31919	0.01427	0.11242
-13.6849	27.8821	6.63542	8.36659	0.40839	0.01493	0.0996
-13.6741	28.3938	6.75535	8.37663	0.51965	0.01558	0.08727
-13.6632	28.9588	6.87774	8.34838	0.6563	0.01621	0.0756
-13.6523	29.5592	6.99365	8.28874	0.82206	0.01683	0.06482
-13.6415	30.1756	7.09341	8.23067	1.02007	0.01741	0.05498
-13.6306	30.7887	7.16721	8.18339	1.25328	0.01798	0.04615
-13.6197	31.3798	7.20598	8.13184	1.52402	0.01852	0.03836
-13.6089	31.9318	7.20157	8.08518	1.83368	0.01904	0.03157
-13.598	32.4755	7.16724	8.05202	2.18245	0.01954	0.02575
-13.5871	32.9983	7.09811	8.0397	2.5691	0.01999	0.02082
-13.5763	33.4459	6.97138	8.05376	2.99073	0.0204	0.01669
-13.5654	33.8578	6.80633	8.09739	3.44262	0.02081	0.01329
-13.5546	34.2323	6.60453	8.17113	3.91809	0.02123	0.0105
-13.5437	34.5708	6.3497	8.2728	4.40857	0.02165	0.00826
-13.5328	34.8775	6.04777	8.39709	4.90385	0.02211	0.00646
-13.522	35.1136	5.70679	8.53636	5.39231	0.02264	0.00504
-13.5111	35.2886	5.33644	8.68069	5.86133	0.02323	0.00392
-13.5002	35.4135	4.94758	8.81857	6.29781	0.0239	0.00306
-13.4894	35.5006	4.55169	8.93759	6.68892	0.02464	0.00238
-13.4785	35.5614	4.16036	9.02515	7.02257	0.02548	0.00187
-13.4676	35.6053	3.78475	9.06961	7.28867	0.02641	0.00147
-13.4568	35.684	3.43521	9.06053	7.47808	0.02743	0.00117
-13.4459	35.7991	3.12089	9.01464	7.58588	0.02853	0.000936469
-13.4351	35.9009	2.84948	8.92568	7.61287	0.02969	0.000761002
-13.4242	35.9809	2.62705	8.76462	7.59204	0.03088	0.000627809
-13.4133	36.0258	2.45787	8.55537	7.51948	0.0321	0.000526997
-13.4025	36.0422	2.34462	8.29985	7.36121	0.0333	0.000450878
-13.3916	36.0336	2.28808	7.97777	7.12268	0.03445	0.000394887
-13.3807	35.9556	2.28743	7.59652	6.81191	0.03553	0.000355235
-13.3699	35.7636	2.34037	7.16617	6.43912	0.03651	0.000328548
-13.359	35.4377	2.44322	6.69885	6.01615	0.03736	0.000313376
-13.3481	34.9616	2.59111	6.20815	5.5558	0.03819	0.00030917
-13.3373	34.3242	2.77815	5.70845	5.07127	0.03898	0.000312502
-13.3264	33.5658	2.99761	5.21421	4.57547	0.03957	0.000332939
-13.3155	32.6868	3.24232	4.73942	4.08048	0.03994	0.000366197
-13.3047	31.6934	3.50449	4.29698	3.59708	0.04007	0.000414299
-13.2938	30.5977	3.77625	3.89833	3.13447	0.03997	0.000481659
-13.2829	29.4172	4.04981	3.55308	2.70005	0.03964	0.000567737
-13.2721	28.1739	4.3174	3.2688	2.29932	0.0391	0.000676546
-13.2612	26.8487	4.57183	3.05085	1.93584	0.03836	0.000810815
-13.2504	25.4711	4.80641	2.90264	1.61146	0.03743	0.000973185
-13.2395	24.0736	5.01516	2.8252	1.32647	0.03634	0.00117
-13.2286	22.6886	5.21272	2.81762	1.07987	0.03521	0.00139
-13.2178	21.3482	5.39418	2.8772	0.86961	0.03406	0.00165
-13.2069	20.0817	5.53512	2.99952	0.69296	0.03281	0.00195
-13.196	18.9147	5.63197	3.17874	0.54663	0.03151	0.00228
-13.1852	17.8677	5.6825	3.40779	0.42708	0.03017	0.00266
-13.1743	16.9559	5.68568	3.67855	0.33073	0.0288	0.00307
-13.1634	16.1883	5.64179	3.98238	0.2541	0.02743	0.00353
-13.1526	15.5684	5.55236	4.30986	0.19396	0.02608	0.00403
-13.1417	15.0943	5.42027	4.65143	0.14736	0.02476	0.00459
-13.1309	14.759	5.24925	4.99761	0.11172	0.02351	0.0052
-13.12	14.5526	5.05369	5.33882	0.08481	0.02235	0.00589
-13.1091	14.4616	4.84834	5.66617	0.06474	0.02126	0.00666
-13.0983	14.4711	4.62966	5.97128	0.04997	0.02028	0.00753
-13.0874	14.5656	4.39486	6.24653	0.03925	0.01942	0.00853
-13.0765	14.7745	4.15064	6.50909	0.03156	0.0187	0.00967
-13.0657	15.0815	3.90421	6.7525	0.02612	0.01809	0.01099
-13.0548	15.4249	3.6631	6.94669	0.02232	0.0176	0.01255
-13.0439	15.7902	3.43496	7.08673	0.01972	0.01724	0.01438
-13.0331	16.1642	3.22737	7.16927	0.01797	0.01701	0.01648
-13.0222	16.5367	3.04766	7.19245	0.01682	0.01691	0.01888
-13.0114	16.8991	2.90274	7.15604	0.01613	0.01693	0.02159
-13.0005	17.2446	2.79901	7.06144	0.01577	0.01705	0.02462
-12.9896	17.5679	2.74183	6.91178	0.0156	0.01727	0.02798
-12.9788	17.8653	2.7352	6.71138	0.01555	0.01758	0.03164
-12.9679	18.1332	2.78228	6.47869	0.01557	0.01795	0.03558
-12.957	18.4139	2.885	6.23279	0.01553	0.01838	0.03975
-12.9462	18.7031	3.044	5.96854	0.01567	0.01882	0.04409
-12.9353	18.9499	3.25859	5.68191	0.01578	0.01928	0.04852
-12.9244	19.1486	3.52677	5.38156	0.01587	0.01971	0.05294
-12.9136	19.2939	3.84537	5.07698	0.01594	0.0201	0.05723
-12.9027	19.3808	4.21009	4.77818	0.01596	0.02044	0.06128
-12.8918	19.405	4.61538	4.49542	0.01596	0.02073	0.06497
-12.881	19.3635	5.0551	4.23894	0.01593	0.02096	0.06819
-12.8701	19.2543	5.52237	4.01868	0.01585	0.02111	0.07085
-12.8592	19.1223	6.00982	3.84412	0.01574	0.02119	0.07286
-12.8484	18.9681	6.5098	3.72393	0.01558	0.02119	0.07416
-12.8375	18.7474	7.01457	3.66553	0.01535	0.02113	0.07472
-12.8267	18.4642	7.51653	3.67453	0.01509	0.02101	0.07495
-12.8158	18.1247	8.0264	3.75537	0.01479	0.0208	0.07486
-12.8049	17.7387	8.53665	3.91078	0.01444	0.02054	0.07404
-12.7941	17.3182	9.02139	4.14172	0.01403	0.02023	0.07256
-12.7832	16.8779	9.47384	4.44736	0.01359	0.0199	0.07047
-12.7723	16.4794	9.88807	4.82507	0.01311	0.01959	0.06788
-12.7615	16.1385	10.2591	5.27062	0.01264	0.0193	0.06489
-12.7506	15.8251	10.593	5.77825	0.01218	0.01904	0.06162
-12.7398	15.5531	10.8961	6.34054	0.01171	0.01881	0.05818
-12.7289	15.3351	11.1572	6.94927	0.01125	0.01863	0.0547
-12.718	15.1811	11.366	7.59523	0.0108	0.01847	0.05127
-12.7072	15.0979	11.5234	8.26859	0.01038	0.01835	0.04799
-12.6963	15.088	11.6315	8.95916	0.00998	0.01826	0.04493
-12.6854	15.1493	11.6944	9.65667	0.00963	0.01818	0.04216
-12.6746	15.2752	11.7353	10.351	0.00932	0.0181	0.0397
-12.6637	15.4536	11.7603	11.0578	0.00905	0.01801	0.03757
-12.6528	15.6687	11.7581	11.7669	0.00884	0.01788	0.03578
-12.642	15.9006	11.7547	12.4426	0.00868	0.01771	0.03434
-12.6311	16.1269	11.7577	13.0758	0.00857	0.01748	0.03325
-12.6203	16.3241	11.7568	13.6584	0.0085	0.01719	0.0324
-12.6094	16.4681	11.7595	14.1838	0.00847	0.01692	0.03177
-12.5985	16.5371	11.7737	14.6593	0.00848	0.01668	0.0313
-12.5877	16.5114	11.8065	15.0934	0.00851	0.0164	0.03096
-12.5768	16.4207	11.8643	15.4706	0.00857	0.01608	0.03073
-12.5659	16.2533	11.9526	15.7768	0.00866	0.01575	0.03061
-12.5551	15.9563	12.075	16.0124	0.00876	0.01543	0.03054
-12.5442	15.573	12.2518	16.1797	0.00886	0.01515	0.03044
-12.5333	15.1069	12.4825	16.2833	0.00895	0.01494	0.03031
-12.5225	14.5206	12.747	16.3547	0.00903	0.01483	0.03012
-12.5116	13.8274	13.0408	16.4014	0.00909	0.01485	0.02988
-12.5007	13.0456	13.3578	16.4061	0.00912	0.01502	0.0296
-12.4899	12.197	13.6908	16.4043	0.00912	0.01537	0.02928
-12.479	11.3068	14.0312	16.4058	0.00909	0.0159	0.02893
-12.4681	10.4009	14.3701	16.3943	0.00902	0.01664	0.02863
-12.4573	9.50564	14.6978	16.3798	0.00894	0.01756	0.02839
-12.4464	8.64687	15.0143	16.3723	0.00885	0.01867	0.02818
-12.4356	7.84785	15.3395	16.3815	0.00875	0.01995	0.02801
-12.4247	7.12971	15.6541	16.4164	0.00861	0.02138	0.02792
-12.4138	6.51011	15.9197	16.4847	0.00846	0.02292	0.02792
-12.403	6.00302	16.1284	16.5923	0.00829	0.02454	0.02804
-12.3921	5.61838	16.2746	16.7696	0.00813	0.02622	0.0283
-12.3812	5.36265	16.3552	17.0175	0.00797	0.02791	0.02873
-12.3704	5.23788	16.3695	17.3076	0.00781	0.02956	0.02938
-12.3595	5.24271	16.3285	17.6353	0.00767	0.03113	0.03027
-12.3486	5.37247	16.2456	17.9941	0.00755	0.03258	0.03137
-12.3378	5.61947	16.1352	18.3755	0.00745	0.03397	0.03268
-12.3269	5.97352	15.9947	18.7697	0.00737	0.03525	0.03421
-12.3161	6.42231	15.8222	19.1658	0.00733	0.03633	0.03596
-12.3052	6.95173	15.6338	19.5522	0.00732	0.0372	0.0379
-12.2943	7.54706	15.4332	19.9295	0.00736	0.03791	0.04003
-12.2835	8.19233	15.2212	20.3225	0.00745	0.03846	0.0423
-12.2726	8.87165	15.0026	20.706	0.00756	0.03879	0.04474
-12.2617	9.56968	14.7852	21.0314	0.00769	0.0389	0.04733
-12.2509	10.2712	14.5755	21.2883	0.00785	0.03881	0.04999
-12.24	10.9627	14.3791	21.469	0.00802	0.03854	0.05262
-12.2291	11.6319	14.2003	21.5689	0.00819	0.03812	0.05516
-12.2183	12.2682	14.0412	21.5865	0.00837	0.03765	0.05754
-12.2074	12.9077	13.9121	21.5362	0.00854	0.03717	0.0597
-12.1966	13.5421	13.8214	21.4352	0.0087	0.0366	0.06158
-12.1857	14.1181	13.7565	21.3015	0.00885	0.03598	0.06316
-12.1748	14.6293	13.7037	21.1303	0.00898	0.03533	0.06441
-12.164	15.0713	13.6581	20.9183	0.00909	0.03466	0.06527
-12.1531	15.4417	13.633	20.6857	0.00922	0.034	0.06569
-12.1422	15.7395	13.6221	20.4372	0.00937	0.03335	0.06569
-12.1314	15.9653	13.5999	20.1738	0.00949	0.03272	0.06531
-12.1205	16.1208	13.5605	19.9014	0.0096	0.03212	0.06465
-12.1096	16.2083	13.4995	19.6301	0.00968	0.0316	0.06366
-12.0988	16.254	13.4138	19.3687	0.00975	0.03115	0.06224
-12.0879	16.2838	13.302	19.1245	0.0098	0.03077	0.06041
-12.077	16.2769	13.1822	18.9032	0.00982	0.03045	0.05821
-12.0662	16.2133	13.056	18.7081	0.00983	0.03016	0.0557
-12.0553	16.0959	12.9263	18.5531	0.00981	0.02989	0.05294
-12.0444	15.929	12.7963	18.4499	0.00978	0.02964	0.04997
-12.0336	15.7181	12.6509	18.3818	0.00971	0.02944	0.04689
-12.0227	15.4707	12.4955	18.3303	0.00962	0.02927	0.04379
-12.0119	15.1958	12.3362	18.2889	0.00952	0.02911	0.04068
-12.001	14.904	12.1799	18.2745	0.0094	0.02897	0.03758
-11.9901	14.6082	12.0343	18.2792	0.00924	0.02882	0.03455
-11.9793	14.3669	11.9071	18.2694	0.00905	0.02869	0.03164
-11.9684	14.1935	11.8242	18.2378	0.00882	0.02856	0.02889
-11.9575	14.0555	11.7923	18.1784	0.0086	0.02848	0.02627
-11.9467	13.9653	11.7979	18.0872	0.00837	0.02847	0.02381
-11.9358	13.9354	11.845	17.962	0.00813	0.02849	0.0215
-11.925	13.977	11.9363	17.8281	0.00787	0.02855	0.01935
-11.9141	14.1002	12.0734	17.6872	0.0076	0.02865	0.01736
-11.9032	14.3128	12.2559	17.5421	0.00734	0.02881	0.01553
-11.8924	14.6203	12.4819	17.3964	0.00708	0.02905	0.01386
-11.8815	15.0254	12.766	17.2302	0.00685	0.02934	0.01235
-11.8706	15.527	13.1023	17.0502	0.00665	0.0297	0.01101
-11.8598	16.1214	13.4653	16.8642	0.0065	0.03012	0.0098
-11.8489	16.8017	13.8457	16.6811	0.00641	0.03062	0.00872
-11.838	17.5579	14.2339	16.5108	0.0064	0.03121	0.00776
-11.8272	18.3775	14.6198	16.3633	0.00647	0.0319	0.00691
-11.8163	19.2458	14.9935	16.2737	0.00664	0.03266	0.00616
-11.8054	20.1467	15.3458	16.2504	0.00693	0.03346	0.00552
-11.7946	21.1082	15.6865	16.274	0.00735	0.03433	0.00496
-11.7837	22.1112	16.0082	16.3495	0.00793	0.03526	0.00449
-11.7729	23.0901	16.2865	16.4804	0.00868	0.03621	0.0041
-11.762	24.0256	16.5356	16.6681	0.00962	0.03713	0.00378
-11.7511	24.9001	16.753	16.9121	0.0108	0.03801	0.00352
-11.7403	25.6982	16.9294	17.2099	0.01224	0.03882	0.00333
-11.7294	26.4297	17.0758	17.5829	0.01393	0.03951	0.00318
-11.7185	27.1069	17.1849	18.0235	0.0159	0.04005	0.00308
-11.7077	27.6986	17.2508	18.4962	0.01815	0.04043	0.00303
-11.6968	28.1771	17.2977	18.9891	0.0207	0.04062	0.00302
-11.6859	28.5408	17.331	19.4904	0.02354	0.04061	0.00304
-11.6751	28.7927	17.3375	19.9874	0.02667	0.04051	0.00308
-11.6642	28.9396	17.3224	20.4682	0.03006	0.0403	0.00313
-11.6533	29.0378	17.2905	20.9214	0.03369	0.0399	0.0032
-11.6425	29.1003	17.2458	21.3629	0.03751	0.03932	0.00328
-11.6316	29.0968	17.2088	21.784	0.04147	0.03852	0.00336
-11.6207	29.0903	17.1803	22.1518	0.04551	0.03753	0.00345
-11.6099	29.0994	17.142	22.487	0.04955	0.03635	0.00353
-11.599	29.0979	17.0922	22.787	0.05352	0.03503	0.0036
-11.5882	29.1049	17.0279	23.038	0.05731	0.03358	0.00367
-11.5773	29.1408	16.9458	23.2539	0.06089	0.03206	0.00373
-11.5664	29.2251	16.842	23.4259	0.06421	0.03054	0.00378
-11.5556	29.3759	16.7396	23.5471	0.06715	0.02908	0.00383
-11.5447	29.6095	16.6425	23.6489	0.06959	0.02763	0.00387
-11.5338	29.9391	16.5195	23.7378	0.07157	0.02623	0.00389
-11.523	30.4199	16.3583	23.7948	0.07311	0.02492	0.00391
-11.5121	31.0556	16.1743	23.8256	0.0741	0.02369	0.00391
-11.5013	31.8001	15.9654	23.8351	0.07446	0.02257	0.00391
-11.4904	32.6471	15.7122	23.8269	0.07421	0.02157	0.00389
-11.4795	33.5864	15.415	23.8289	0.07346	0.0207	0.00386
-11.4687	34.6039	15.0757	23.8407	0.07238	0.01995	0.00383
-11.4578	35.6819	14.6976	23.8343	0.07093	0.01932	0.00379
-11.4469	36.7996	14.3031	23.8062	0.06908	0.01882	0.00375
-11.4361	37.9338	13.8972	23.7517	0.06691	0.01844	0.0037
-11.4252	39.0819	13.4709	23.6659	0.06453	0.01815	0.00365
-11.4143	40.285	13.0304	23.5441	0.06207	0.01795	0.0036
-11.4035	41.4901	12.5805	23.4194	0.05957	0.01783	0.00354
-11.3926	42.5986	12.1471	23.2999	0.05709	0.0178	0.00348
-11.3817	43.5811	11.7375	23.1427	0.05469	0.01787	0.00343
-11.3709	44.4123	11.3399	22.9309	0.05243	0.01801	0.00339
-11.36	45.0711	10.9608	22.6876	0.05034	0.01822	0.00336
-11.3491	45.5422	10.6066	22.4113	0.04845	0.01852	0.00333
-11.3383	45.8388	10.2825	22.077	0.04676	0.01892	0.0033
-11.3274	45.9803	9.99963	21.6862	0.04527	0.0194	0.00329
-11.3166	45.9912	9.76793	21.2423	0.04396	0.01996	0.00328
-11.3057	45.8549	9.5824	20.7505	0.0428	0.02061	0.00327
-11.2948	45.5601	9.43604	20.2406	0.04175	0.02137	0.00328
-11.284	45.1452	9.32691	19.719	0.04079	0.02225	0.0033
-11.2731	44.6522	9.25144	19.1727	0.03995	0.02325	0.00333
-11.2622	44.0795	9.20613	18.6088	0.0392	0.02438	0.00337
-11.2514	43.4043	9.1849	18.032	0.03851	0.02565	0.00343
-11.2405	42.651	9.17939	17.4749	0.0378	0.02704	0.00349
-11.2296	41.8436	9.18217	16.9448	0.03704	0.02853	0.00357
-11.2188	41.006	9.18601	16.424	0.03622	0.0301	0.00366
-11.2079	40.1604	9.18399	15.9189	0.03536	0.03172	0.00376
-11.1971	39.3256	9.17018	15.4363	0.03445	0.03337	0.00386
-11.1862	38.5398	9.13999	14.9816	0.03347	0.03502	0.00396
-11.1753	37.8365	9.10948	14.5723	0.03244	0.03662	0.00406
-11.1645	37.198	9.09594	14.2252	0.03137	0.03812	0.00415
-11.1536	36.6018	9.07906	13.9299	0.03029	0.03947	0.00424
-11.1427	36.0451	9.03946	13.6733	0.02923	0.04066	0.00432
-11.1319	35.5663	8.97895	13.454	0.0282	0.04165	0.00439
-11.121	35.1561	8.9011	13.2686	0.02723	0.0424	0.00444
-11.1101	34.7571	8.81091	13.1149	0.02635	0.04288	0.00448
-11.0993	34.3576	8.71455	12.9872	0.02559	0.04321	0.00449
-11.0884	33.9467	8.61886	12.8769	0.02502	0.04338	0.0045
-11.0776	33.5162	8.53099	12.7769	0.0246	0.04329	0.0045
-11.0667	33.0599	8.45782	12.6804	0.02432	0.04301	0.00448
-11.0558	32.6204	8.40554	12.5806	0.02416	0.04256	0.00444
-11.045	32.1976	8.37924	12.4723	0.02413	0.04195	0.00438
-11.0341	31.7928	8.38278	12.3511	0.02421	0.04122	0.00431
-11.0232	31.4098	8.43671	12.2389	0.0244	0.04046	0.00422
-11.0124	31.0091	8.54044	12.1589	0.02468	0.03972	0.00412
-11.0015	30.6	8.67214	12.0862	0.02503	0.03903	0.00401
-10.9906	30.1939	8.82665	11.9965	0.02543	0.03843	0.00391
-10.9798	29.8048	8.99712	11.8924	0.02586	0.03798	0.00381
-10.9689	29.4485	9.17519	11.7786	0.02629	0.03771	0.00372
-10.9581	29.1416	9.35132	11.6613	0.02667	0.03765	0.00363
-10.9472	28.9454	9.51533	11.5481	0.02699	0.03783	0.00354
-10.9363	28.8743	9.65682	11.4476	0.02721	0.03828	0.00346
-10.9254	28.8938	9.76566	11.3686	0.02732	0.03899	0.0034
-10.9146	29.0125	9.83284	11.3193	0.02729	0.03998	0.00334
-10.9037	29.2363	9.85045	11.3073	0.02723	0.04125	0.0033
-10.8929	29.568	9.81253	11.3385	0.02713	0.04279	0.00328
-10.882	30.0063	9.74995	11.4172	0.02688	0.0446	0.00327
-10.8711	30.5468	9.66041	11.5699	0.02649	0.04667	0.00327
-10.8603	31.226	9.50852	11.7949	0.02598	0.04903	0.00329
-10.8494	32.0302	9.29628	12.0618	0.02538	0.05172	0.00333
-10.8385	32.8967	9.02859	12.3626	0.02473	0.05465	0.00339
-10.8277	33.8037	8.72889	12.6866	0.02406	0.05782	0.00346
-10.8168	34.7293	8.40634	13.0212	0.0234	0.06119	0.00354
-10.8059	35.6502	8.05517	13.3519	0.02275	0.06469	0.00361
-10.7951	36.5442	7.68685	13.6632	0.02216	0.06829	0.00369
-10.7842	37.3901	7.31352	13.9395	0.02163	0.07193	0.00376
-10.7734	38.2149	6.9473	14.1654	0.0212	0.0756	0.00382
-10.7625	39.002	6.59977	14.3269	0.02088	0.0792	0.00386
-10.7516	39.6929	6.28146	14.412	0.02068	0.08264	0.00389
-10.7408	40.3241	6.00115	14.4113	0.0206	0.08583	0.00389
-10.7299	40.8909	5.7661	14.3689	0.02064	0.08871	0.00388
-10.719	41.37	5.58154	14.281	0.02077	0.09119	0.00384
-10.7082	41.7876	5.45072	14.096	0.02099	0.09318	0.00379
-10.6973	42.1279	5.37518	13.8168	0.02126	0.09469	0.00374
-10.6865	42.3784	5.35481	13.4503	0.02157	0.09565	0.00366
-10.6756	42.5973	5.38806	13.0334	0.02187	0.09595	0.00355
-10.6647	42.798	5.47246	12.5797	0.02216	0.09555	0.00343
-10.6539	42.9484	5.60489	12.0787	0.02244	0.0946	0.0033
-10.643	43.0607	5.78192	11.5479	0.02271	0.09334	0.00315
-10.6321	43.146	6.00007	11.0057	0.02289	0.09165	0.003
-10.6213	43.2135	6.27302	10.4704	0.02295	0.08936	0.00285
-10.6104	43.3144	6.59718	9.95991	0.02287	0.08654	0.00269
-10.5995	43.4504	6.95166	9.49043	0.0227	0.08326	0.00254
-10.5887	43.5733	7.33293	9.07564	0.02243	0.07963	0.0024
-10.5778	43.678	7.7379	8.72686	0.02203	0.07575	0.00227
-10.5669	43.7563	8.16378	8.45233	0.02151	0.07177	0.00216
-10.5561	43.7994	8.60792	8.25715	0.02091	0.06781	0.00207
-10.5452	43.7973	9.06777	8.14367	0.02025	0.06394	0.00199
-10.5343	43.8078	9.54038	8.11153	0.01953	0.06022	0.00193
-10.5235	43.8421	10.0226	8.15794	0.01878	0.05675	0.0019
-10.5126	43.8196	10.5257	8.27842	0.01802	0.05356	0.00188
-10.5018	43.7062	11.0449	8.46724	0.01728	0.05071	0.00188
-10.4909	43.5384	11.5598	8.71787	0.01659	0.0482	0.0019
-10.48	43.3089	12.0645	9.02345	0.01598	0.04605	0.00193
-10.4692	42.9682	12.5524	9.40223	0.01544	0.04427	0.00199
-10.4583	42.5144	13.0168	9.84689	0.01499	0.04285	0.00207
-10.4474	41.95	13.4611	10.3247	0.01464	0.04169	0.00217
-10.4366	41.2807	13.8884	10.8286	0.0144	0.04071	0.0023
-10.4257	40.5608	14.2817	11.3524	0.01426	0.03988	0.00245
-10.4148	39.8004	14.6245	11.8907	0.01422	0.03912	0.00262
-10.404	38.9882	14.9214	12.439	0.01427	0.03838	0.00282
-10.3931	38.1362	15.1777	12.9932	0.01441	0.0376	0.00304
-10.3823	37.2355	15.3794	13.5496	0.01461	0.03675	0.00328
-10.3714	36.3453	15.5142	14.1048	0.01484	0.03585	0.00353
-10.3605	35.4793	15.5818	14.6815	0.01509	0.03492	0.00381
-10.3497	34.6051	15.5939	15.2752	0.01532	0.03389	0.00409
-10.3388	33.7352	15.5638	15.8544	0.01552	0.0327	0.00438
-10.3279	32.8821	15.4864	16.4135	0.01567	0.0314	0.00467
-10.3171	32.0564	15.3585	16.9466	0.01574	0.03001	0.00496
-10.3062	31.2905	15.1879	17.4481	0.01576	0.02849	0.00522
-10.2953	30.6142	14.9927	17.9239	0.01571	0.02688	0.00546
-10.2845	30.0079	14.8103	18.3803	0.01558	0.0252	0.00567
-10.2736	29.4489	14.6407	18.7987	0.01535	0.0235	0.00584
-10.2628	28.9343	14.4628	19.1605	0.01501	0.02182	0.00596
-10.2519	28.4587	14.2834	19.4728	0.01455	0.0202	0.00604
-10.241	28.0373	14.1077	19.7426	0.01402	0.01868	0.00606
-10.2302	27.6605	13.9395	19.9538	0.01342	0.01727	0.00603
-10.2193	27.294	13.781	20.0918	0.01278	0.01603	0.00598
-10.2084	26.926	13.6325	20.1557	0.01208	0.01498	0.00588
-10.1976	26.546	13.493	20.1596	0.01137	0.01414	0.00572
-10.1867	26.1445	13.3597	20.119	0.01065	0.01353	0.00552
-10.1758	25.7145	13.2288	20.0268	0.00995	0.01317	0.00527
-10.165	25.2521	13.096	19.8777	0.00929	0.01307	0.00499
-10.1541	24.802	12.9566	19.6804	0.00869	0.01325	0.00469
-10.1432	24.4105	12.816	19.4576	0.00817	0.0137	0.00438
-10.1324	24.0352	12.6883	19.2569	0.00774	0.01445	0.00406
-10.1215	23.6351	12.5706	19.075	0.0074	0.01546	0.00375
-10.1106	23.2181	12.4425	18.8832	0.00716	0.01675	0.00345
-10.0998	22.795	12.2937	18.6885	0.00703	0.01828	0.00318
-10.0889	22.3795	12.1348	18.4966	0.007	0.02004	0.00294
-10.0781	21.9867	11.9784	18.3116	0.00706	0.02199	0.00273
-10.0672	21.6329	11.8189	18.1357	0.00722	0.02411	0.00255
-10.0563	21.3342	11.6522	17.9689	0.00745	0.02635	0.00242
-10.0455	21.1054	11.4845	17.8095	0.00776	0.02866	0.00232
-10.0346	20.9595	11.3226	17.6541	0.00813	0.03101	0.00226
-10.0237	20.9062	11.1737	17.4978	0.00854	0.03333	0.00223
-10.0129	20.952	11.0442	17.3353	0.00901	0.03559	0.00224
-10.002	21.1436	10.9401	17.1612	0.00952	0.03773	0.00227
-9.99115	21.4764	10.866	16.9833	0.01007	0.03971	0.00232
-9.98028	21.8941	10.825	16.8222	0.01065	0.0415	0.00239
-9.96942	22.3808	10.8282	16.6747	0.01125	0.04306	0.00247
-9.95855	22.9161	10.8847	16.5141	0.01189	0.04438	0.00255
-9.94769	23.4762	10.9829	16.328	0.01255	0.04567	0.00265
-9.93683	24.0341	11.1095	16.1313	0.01324	0.04691	0.00275
-9.92596	24.5613	11.2594	15.9412	0.01396	0.04791	0.00284
-9.9151	25.0288	11.4271	15.7521	0.01472	0.04868	0.00294
-9.90423	25.4086	11.6062	15.5595	0.01553	0.04923	0.00305
-9.89337	25.6755	11.7906	15.3725	0.01641	0.0496	0.00315
-9.88251	25.8075	11.9736	15.2012	0.01738	0.04981	0.00325
-9.87164	25.7877	12.1672	15.0552	0.0184	0.04989	0.00334
-9.86078	25.6957	12.3651	14.9432	0.01946	0.04988	0.00343
-9.84991	25.5245	12.5567	14.8729	0.02057	0.0498	0.00352
-9.83905	25.1814	12.7356	14.85	0.0217	0.04972	0.0036
-9.82819	24.6712	12.8812	14.8776	0.02283	0.04967	0.00368
-9.81732	24.0069	12.9882	14.9689	0.02396	0.04957	0.00376
-9.80646	23.2532	13.0525	15.1343	0.02506	0.04943	0.00384
-9.79559	22.4344	13.0713	15.3566	0.02611	0.04922	0.00391
-9.78473	21.5332	13.0433	15.6166	0.02707	0.04893	0.00399
-9.77387	20.5801	12.9875	15.9053	0.02792	0.04854	0.00407
-9.763	19.6083	12.9054	16.213	0.02866	0.04801	0.00414
-9.75214	18.6505	12.7816	16.5294	0.02927	0.04734	0.00421
-9.74127	17.7384	12.6212	16.8439	0.0298	0.04661	0.00425
-9.73041	16.9006	12.4312	17.1463	0.03017	0.0458	0.00429
-9.71955	16.1615	12.2369	17.4516	0.03033	0.04477	0.0043
-9.70868	15.541	12.0486	17.7502	0.03027	0.04349	0.00429
-9.69782	15.0536	11.8796	18.0335	0.02999	0.04197	0.00427
-9.68695	14.7083	11.7408	18.2925	0.0295	0.04021	0.00423
-9.67609	14.5092	11.6237	18.4931	0.02885	0.03823	0.00417
-9.66522	14.4556	11.5388	18.6284	0.02809	0.03616	0.0041
-9.65436	14.5427	11.4959	18.694	0.0272	0.034	0.004
-9.6435	14.7628	11.5033	18.6871	0.02617	0.03172	0.00388
-9.63263	15.1059	11.5674	18.6076	0.02503	0.02934	0.00373
-9.62177	15.5609	11.6923	18.4824	0.02382	0.0269	0.00357
-9.6109	16.116	11.8793	18.3155	0.02257	0.02445	0.00339
-9.60004	16.805	12.1269	18.0884	0.02132	0.02201	0.0032
-9.58918	17.6153	12.4304	17.8101	0.0201	0.01964	0.00301
-9.57831	18.489	12.7828	17.4916	0.01894	0.01736	0.00281
-9.56745	19.414	13.1739	17.172	0.01785	0.01519	0.00262
-9.55658	20.3801	13.592	16.8663	0.01689	0.01328	0.00242
-9.54572	21.378	14.0238	16.5891	0.01608	0.01149	0.00224
-9.53486	22.3998	14.4551	16.3563	0.01542	0.0099	0.00207
-9.52399	23.4385	14.8987	16.1585	0.01493	0.00855	0.00191
-9.51313	24.487	15.3484	16.0105	0.01461	0.00746	0.00177
-9.50226	25.5389	15.7623	15.9256	0.01448	0.00669	0.00165
-9.4914	26.6326	16.1189	15.9154	0.01454	0.00628	0.00156
-9.48054	27.7592	16.4074	15.9881	0.01477	0.00642	0.00149
-9.46967	28.8628	16.639	16.1491	0.01518	0.00709	0.00145
-9.45881	29.9322	16.8083	16.3999	0.01577	0.00863	0.00143
-9.44794	30.9555	16.8932	16.7378	0.01651	0.01114	0.00144
-9.43708	31.921	16.8941	17.1563	0.01737	0.01514	0.00147
-9.42622	32.8393	16.8334	17.6451	0.01832	0.02092	0.00153
-9.41535	33.7209	16.7171	18.1901	0.01932	0.02917	0.0016
-9.40449	34.5301	16.5343	18.775	0.02034	0.04068	0.0017
-9.39362	35.2315	16.3111	19.3811	0.02135	0.05647	0.00181
-9.38276	35.8375	16.059	19.9888	0.0223	0.07779	0.00194
-9.3719	36.361	15.7745	20.6156	0.02315	0.10631	0.00207
-9.36103	36.7717	15.4885	21.2536	0.02389	0.14374	0.00221
-9.35017	37.0419	15.2136	21.8447	0.02446	0.19241	0.00235
-9.3393	37.1705	14.9435	22.3575	0.0249	0.25494	0.00249
-9.32844	37.1835	14.6891	22.7765	0.02521	0.33435	0.00263
-9.31758	37.1104	14.4596	23.1141	0.02535	0.43403	0.00275
-9.30671	36.9382	14.263	23.3622	0.02527	0.55776	0.00286
-9.29585	36.6579	14.1048	23.492	0.02498	0.70961	0.00296
-9.28498	36.2858	13.9879	23.5033	0.02452	0.89388	0.00305
-9.27412	35.8642	13.932	23.4253	0.02393	1.11501	0.00311
-9.26326	35.4813	13.934	23.2658	0.02318	1.37745	0.00315
-9.25239	35.1323	13.9678	23.0111	0.02229	1.68547	0.00317
-9.24153	34.7648	14.0244	22.7013	0.02127	2.043	0.00317
-9.23066	34.3923	14.0928	22.352	0.02017	2.45342	0.00315
-9.2198	34.026	14.1603	21.955	0.01901	2.91934	0.00312
-9.20893	33.6734	14.2136	21.5532	0.01783	3.44239	0.00308
-9.19807	33.3391	14.2395	21.1646	0.01666	4.02296	0.00303
-9.18721	33.0234	14.2252	20.7814	0.01553	4.66003	0.00297
-9.17634	32.723	14.1773	20.4197	0.01447	5.35099	0.00291
-9.16548	32.4319	14.0864	20.0932	0.01351	6.09155	0.00285
-9.15461	32.141	13.9444	19.8136	0.01266	6.87536	0.00279
-9.14375	31.8407	13.7473	19.5894	0.01195	7.69439	0.00274
-9.13289	31.5206	13.4774	19.4254	0.01138	8.5387	0.0027
-9.12202	31.1947	13.1381	19.3468	0.01093	9.3966	0.00267
-9.11116	30.9008	12.7638	19.3496	0.01062	10.2549	0.00265
-9.10029	30.6325	12.3736	19.3997	0.01044	11.099	0.00264
-9.08943	30.3404	11.953	19.4847	0.01039	11.9352	0.00265
-9.07857	30.0014	11.5073	19.5885	0.01046	12.7468	0.00267
-9.0677	29.6429	11.0532	19.6932	0.01063	13.4948	0.00269
-9.05684	29.2959	10.6082	19.7793	0.01091	14.1626	0.00272
-9.04597	28.9495	10.1904	19.8277	0.01128	14.7348	0.00276
-9.03511	28.5951	9.81625	19.8199	0.01173	15.1981	0.00279
-9.02425	28.249	9.50079	19.765	0.01227	15.5415	0.00281
-9.01338	27.9292	9.25623	19.6493	0.01288	15.7784	0.00283
-9.00252	27.6529	9.09109	19.4625	0.01357	15.9035	0.00284
-8.99165	27.4363	9.0103	19.1983	0.01432	15.9139	0.00284
-8.98079	27.2931	9.01443	18.8306	0.01514	15.8101	0.00283
-8.96993	27.2339	9.09996	18.3638	0.016	15.5967	0.0028
-8.95906	27.2646	9.25939	17.8457	0.01687	15.2802	0.00275
-8.9482	27.4101	9.48206	17.3029	0.01774	14.8481	0.00268
-8.93733	27.6899	9.7543	16.7162	0.01859	14.3132	0.0026
-8.92647	28.073	10.0606	16.0944	0.01939	13.6907	0.00251
-8.91561	28.524	10.3847	15.4613	0.02014	12.9981	0.00241
-8.90474	29.0273	10.7103	14.842	0.02079	12.2759	0.00229
-8.89388	29.5659	11.0221	14.2621	0.02136	11.5428	0.00218
-8.88301	30.1211	11.3158	13.7455	0.0218	10.7949	0.00206
-8.87215	30.6747	11.5895	13.3132	0.02212	10.049	0.00194
-8.86129	31.2083	11.8422	12.9827	0.02228	9.32066	0.00183
-8.85042	31.75	12.0591	12.7659	0.02227	8.62321	0.00172
-8.83956	32.2827	12.2303	12.6698	0.02214	7.96765	0.00163
-8.82869	32.7889	12.3658	12.6952	0.02186	7.36221	0.00154
-8.81783	33.2524	12.4605	12.8368	0.02147	6.81222	0.00148
-8.80697	33.6127	12.5117	13.084	0.02096	6.32012	0.00142
-8.7961	33.8571	12.5291	13.4213	0.02032	5.88563	0.00138
-8.78524	33.9771	12.5235	13.8292	0.01956	5.50596	0.00135
-8.77437	33.9676	12.5072	14.2852	0.01873	5.17629	0.00133
-8.76351	33.8277	12.5089	14.766	0.01784	4.89016	0.00132
-8.75265	33.6062	12.5396	15.2478	0.01691	4.64003	0.00132
-8.74178	33.3102	12.5925	15.7083	0.01598	4.41783	0.00132
-8.73092	32.9048	12.6751	16.1399	0.0151	4.21546	0.00132
-8.72005	32.4057	12.7922	16.5387	0.01429	4.02531	0.00131
-8.70919	31.8325	12.9463	16.904	0.01358	3.8406	0.00131
-8.69832	31.2553	13.1372	17.2139	0.013	3.67384	0.0013
-8.68746	30.701	13.3618	17.4507	0.01257	3.52019	0.00129
-8.6766	30.1977	13.6153	17.6264	0.0123	3.35769	0.00127
-8.66573	29.7739	13.8902	17.7331	0.0122	3.18398	0.00125
-8.65487	29.4119	14.1778	17.7667	0.01226	2.99823	0.00123
-8.644	29.1382	14.4869	17.7398	0.01248	2.80103	0.0012
-8.63314	28.9776	14.8069	17.6674	0.01284	2.59413	0.00116
-8.62228	28.9509	15.118	17.5666	0.01332	2.38012	0.00113
-8.61141	29.0737	15.4193	17.481	0.01389	2.16246	0.00109
-8.60055	29.356	15.6894	17.4271	0.01453	1.94466	0.00105
-8.58968	29.8005	15.9083	17.3934	0.01519	1.73039	0.00102
-8.57882	30.4031	16.0683	17.3916	0.01586	1.52314	0.000993672
-8.56796	31.1518	16.1638	17.4309	0.0165	1.32599	0.000976688
-8.55709	32.0284	16.1919	17.5169	0.01708	1.14151	0.000970143
-8.54623	33.0075	16.1779	17.652	0.01758	0.97155	0.000975637
-8.53536	34.0592	16.1328	17.8347	0.01801	0.81758	0.000994417
-8.5245	35.1499	16.0328	18.0608	0.01839	0.68007	0.00103
-8.51364	36.244	15.8708	18.3226	0.01869	0.55925	0.00108
-8.50277	37.3728	15.6526	18.6104	0.01888	0.45451	0.00114
-8.49191	38.5216	15.3856	18.937	0.01897	0.36517	0.00121
-8.48104	39.585	15.0886	19.2893	0.01895	0.28998	0.00131
-8.47018	40.5067	14.7814	19.6393	0.01882	0.22759	0.00141
-8.45932	41.2585	14.4646	19.9835	0.0186	0.17653	0.00153
-8.44845	41.8645	14.1395	20.2956	0.01828	0.13533	0.00165
-8.43759	42.3096	13.8174	20.5507	0.0179	0.10247	0.00179
-8.42672	42.5406	13.5281	20.7374	0.01746	0.07674	0.00193
-8.41586	42.5575	13.2821	20.8473	0.017	0.05679	0.00207
-8.405	42.4136	13.0709	20.8746	0.01652	0.04154	0.00222
-8.39413	42.1233	12.9033	20.8543	0.01605	0.03003	0.00235
-8.38327	41.6611	12.7867	20.797	0.01562	0.02145	0.00248
-8.3724	41.098	12.7272	20.6659	0.01525	0.01514	0.00259
-8.36154	40.4628	12.7289	20.4521	0.01493	0.01056	0.00269
-8.35068	39.7418	12.7938	20.1615	0.01467	0.00728	0.00278
-8.33981	39.0131	12.9213	19.8023	0.01448	0.00496	0.00283
-8.32895	38.3098	13.1292	19.3974	0.01439	0.00334	0.00287
-8.31808	37.617	13.4106	18.9711	0.0144	0.00222	0.00288
-8.30722	36.9637	13.7349	18.5244	0.0145	0.00146	0.00287
-8.29636	36.3749	14.0896	18.0588	0.01466	0.000951006	0.00285
-8.28549	35.8714	14.4603	17.5891	0.0149	0.00061089	0.00282
-8.27463	35.4688	14.8309	17.1549	0.0152	0.000387809	0.00276
-8.26376	35.1753	15.1846	16.7704	0.01555	0.000243302	0.00268
-8.2529	35.0372	15.5045	16.4237	0.01594	0.000150851	0.0026
-8.24203	35.0469	15.7744	16.1267	0.01635	9.24324e-05	0.0025
-8.23117	35.1425	15.9795	15.8898	0.01677	0.000135954	0.0024
-8.22031	35.3011	16.1075	15.7215	0.01718	0.000209205	0.00229
-8.20944	35.494	16.179	15.6281	0.01756	0.000318147	0.0022
-8.19858	35.6883	16.1971	15.6134	0.01789	0.000478146	0.00211
-8.18771	35.8492	16.1376	15.6777	0.01817	0.000710184	0.00204
-8.17685	35.9415	15.9887	15.8419	0.01837	0.00104	0.00199
-8.16599	35.9321	15.7527	16.0989	0.01856	0.00152	0.00197
-8.15512	35.8369	15.4457	16.4139	0.01872	0.00218	0.00197
-8.14426	35.631	15.0762	16.7726	0.01881	0.00308	0.002
-8.13339	35.2957	14.6459	17.1582	0.01882	0.00432	0.00206
-8.12253	34.8198	14.1585	17.552	0.01876	0.00598	0.00215
-8.11167	34.1558	13.6294	17.9339	0.01862	0.00819	0.00227
-8.1008	33.3118	13.0755	18.284	0.01842	0.01108	0.00241
-8.08994	32.3745	12.5138	18.5828	0.01818	0.01482	0.00256
-8.07907	31.3923	11.9609	18.8128	0.01791	0.01958	0.00273
-8.06821	30.3298	11.4329	18.9586	0.01764	0.02558	0.00291
-8.05735	29.2022	10.9441	19.0449	0.0174	0.03302	0.00309
-8.04648	28.0526	10.5067	19.0742	0.01721	0.04215	0.00327
-8.03562	26.9266	10.1308	19.0161	0.01707	0.05317	0.00343
-8.02475	25.8703	9.84316	18.8567	0.01699	0.06632	0.00358
-8.01389	24.9269	9.64834	18.5981	0.01699	0.08176	0.00371
-8.00303	24.1347	9.52875	18.2586	0.01707	0.09966	0.0038
-7.99216	23.5252	9.48366	17.8481	0.01723	0.12009	0.00387
-7.9813	23.1205	9.51035	17.3673	0.01748	0.14309	0.00392
-7.97043	22.9331	9.60452	16.8196	0.01782	0.16857	0.00395
-7.95957	22.9645	9.76059	16.2221	0.01824	0.19637	0.00396
-7.94871	23.2057	9.97224	15.5934	0.01875	0.22622	0.00393
-7.93784	23.6373	10.2324	14.9529	0.01934	0.25773	0.00386
-7.92698	24.2318	10.5338	14.319	0.02	0.29043	0.00376
-7.91611	24.9538	10.8693	13.7099	0.02076	0.32374	0.00364
-7.90525	25.7633	11.2319	13.1413	0.02164	0.35701	0.00349
-7.89439	26.618	11.6151	12.6271	0.02259	0.38954	0.00331
-7.88352	27.4753	12.0227	12.1789	0.02357	0.42059	0.00313
-7.87266	28.2952	12.4587	11.8296	0.02455	0.44944	0.00293
-7.86179	29.0648	12.9168	11.5845	0.02553	0.47542	0.00272
-7.85093	29.7767	13.391	11.4208	0.02649	0.4979	0.00252
-7.84007	30.4304	13.8626	11.3377	0.0274	0.51637	0.00233
-7.8292	30.9867	14.3129	11.3323	0.02824	0.53042	0.00214
-7.81834	31.4147	14.7334	11.4001	0.02899	0.54234	0.00197
-7.80747	31.7373	15.1153	11.535	0.02963	0.55192	0.0018
-7.79661	31.9403	15.45	11.7306	0.03014	0.55642	0.00164
-7.78574	32.0167	15.7283	11.9793	0.03052	0.55588	0.00151
-7.77488	31.9896	15.9413	12.2735	0.0308	0.55042	0.00138
-7.76402	31.8863	16.0914	12.6059	0.031	0.54024	0.00128
-7.75315	31.7381	16.17	12.9692	0.03103	0.52571	0.0012
-7.74229	31.6221	16.1697	13.3567	0.03088	0.50729	0.00114
-7.73142	31.5678	16.0843	13.7742	0.03054	0.48551	0.00109
-7.72056	31.5555	15.8987	14.2274	0.03003	0.46094	0.00108
-7.7097	31.6059	15.6314	14.709	0.02938	0.43419	0.00108
-7.69883	31.7346	15.283	15.2113	0.02867	0.4068	0.0011
-7.68797	31.9508	14.8577	15.7141	0.02794	0.37934	0.00114
-7.6771	32.2577	14.3617	16.197	0.02716	0.35132	0.00121
-7.66624	32.6513	13.7834	16.6508	0.02638	0.32318	0.00129
-7.65538	33.1227	13.1557	17.0657	0.02564	0.29533	0.00139
-7.64451	33.6567	12.4933	17.4319	0.02501	0.26827	0.00149
-7.63365	34.2344	11.792	17.739	0.02453	0.24229	0.00161
-7.62278	34.8785	11.0698	17.9768	0.0243	0.21749	0.00173
-7.61192	35.5641	10.346	18.1464	0.02435	0.19407	0.00186
-7.60106	36.2409	9.63977	18.2381	0.02472	0.17218	0.00198
-7.59019	36.9036	8.9699	18.2428	0.02546	0.15193	0.00209
-7.57933	37.5027	8.35352	18.1534	0.02661	0.13337	0.0022
-7.56846	37.9913	7.80559	17.9528	0.02818	0.11655	0.00228
-7.5576	38.3491	7.33819	17.6627	0.03019	0.10144	0.00235
-7.54674	38.561	6.96036	17.2834	0.03265	0.08801	0.0024
-7.53587	38.6174	6.67734	16.8178	0.03555	0.07619	0.00243
-7.52501	38.5818	6.49087	16.2728	0.03885	0.06588	0.00243
-7.51414	38.476	6.39916	15.6351	0.04252	0.05697	0.00243
-7.50328	38.2343	6.39724	14.9422	0.04651	0.04934	0.0024
-7.49242	37.8402	6.47712	14.2109	0.05076	0.04285	0.00236
-7.48155	37.3052	6.62859	13.4362	0.05519	0.03738	0.00229
-7.47069	36.6456	6.83985	12.639	0.05974	0.03278	0.00221
-7.45982	35.904	7.09793	11.8416	0.06432	0.02901	0.00211
-7.44896	35.1262	7.38963	11.0664	0.06887	0.02594	0.002
-7.4381	34.3139	7.70196	10.3352	0.07335	0.02345	0.00189
-7.42723	33.4706	8.02281	9.66794	0.07774	0.02147	0.00178
-7.41637	32.6234	8.34127	9.08225	0.08194	0.0199	0.00167
-7.4055	31.8453	8.65859	8.59221	0.08589	0.0187	0.00157
-7.39464	31.1622	8.97742	8.20829	0.08957	0.01785	0.00147
-7.38378	30.5527	9.28961	7.93645	0.09303	0.01732	0.0014
-7.37291	30.0384	9.57891	7.77835	0.09618	0.01712	0.00133
-7.36205	29.6383	9.84089	7.73135	0.09898	0.01727	0.00129
-7.35118	29.3678	10.0726	7.78889	0.10146	0.01777	0.00126
-7.34032	29.238	10.2634	7.94064	0.10359	0.01866	0.00125
-7.32946	29.2553	10.4127	8.1734	0.10529	0.01995	0.00126
-7.31859	29.42	10.5207	8.47195	0.10659	0.02166	0.00127
-7.30773	29.7713	10.5884	8.81949	0.10748	0.0238	0.0013
-7.29686	30.2955	10.6176	9.19889	0.108	0.02637	0.00134
-7.286	30.9259	10.6107	9.59324	0.10815	0.02936	0.00137
-7.27513	31.6352	10.5705	9.98673	0.10808	0.03275	0.00141
-7.26427	32.3916	10.5006	10.3652	0.10781	0.03649	0.00145
-7.25341	33.1595	10.4271	10.7285	0.10732	0.04054	0.00148
-7.24254	33.9011	10.3538	11.0782	0.10663	0.04483	0.0015
-7.23168	34.5784	10.2631	11.4078	0.10562	0.04928	0.00151
-7.22081	35.1548	10.1595	11.6995	0.10431	0.05381	0.00152
-7.20995	35.5971	10.0483	11.949	0.1027	0.05831	0.00151
-7.19909	35.8767	9.95694	12.1542	0.10084	0.06268	0.0015
-7.18822	36.0396	9.89051	12.3007	0.09874	0.06681	0.00147
-7.17736	36.0912	9.83215	12.3897	0.09653	0.07058	0.00143
-7.16649	35.9752	9.78584	12.424	0.09434	0.0739	0.00138
-7.15563	35.6651	9.7549	12.4078	0.09214	0.0767	0.00132
-7.14477	35.1654	9.74163	12.3459	0.08989	0.0791	0.00125
-7.1339	34.5109	9.74698	12.2444	0.08759	0.08105	0.00117
-7.12304	33.7206	9.77039	12.1097	0.08522	0.0823	0.00109
-7.11217	32.7963	9.80967	11.9489	0.08281	0.08294	0.00101
-7.10131	31.745	9.86097	11.7919	0.08038	0.08298	0.000929063
-7.09045	30.5998	9.91907	11.6457	0.07794	0.0823	0.00085312
-7.07958	29.3966	9.97768	11.4946	0.07551	0.08093	0.000782841
-7.06872	28.1725	10.0298	11.3453	0.0731	0.07889	0.000719948
-7.05785	26.9632	10.068	11.2053	0.07071	0.07628	0.000665855
-7.04699	25.8035	10.0855	11.1043	0.06833	0.07319	0.000621578
-7.03613	24.724	10.098	11.0487	0.06595	0.06964	0.000587889
-7.02526	23.7513	10.1083	11.0204	0.06356	0.06572	0.00056568
-7.0144	22.9075	10.0894	11.0235	0.06129	0.06158	0.000554962
-7.00353	22.2543	10.0374	11.0607	0.05914	0.05738	0.000554865
-6.99267	21.8014	9.95077	11.1331	0.05707	0.05313	0.000564785
-6.98181	21.5072	9.82095	11.2403	0.05516	0.04885	0.000583866
-6.97094	21.3701	9.65054	11.3796	0.05344	0.04461	0.000611023
-6.96008	21.3845	9.44426	11.5464	0.05195	0.04048	0.00064497
-6.94921	21.5413	9.20862	11.7342	0.05074	0.03652	0.000684309
-6.93835	21.8288	8.96066	11.9345	0.04991	0.03276	0.000727426
-6.92749	22.234	8.70906	12.1377	0.04959	0.02927	0.00077268
-6.91662	22.742	8.46262	12.3335	0.04991	0.02606	0.000818361
-6.90576	23.3378	8.22999	12.5111	0.051	0.02316	0.000862835
-6.89489	24.0066	8.0101	12.6603	0.053	0.02058	0.000904536
-6.88403	24.7341	7.81045	12.7943	0.05608	0.01834	0.000942043
-6.87317	25.5069	7.63762	12.9181	0.06052	0.01644	0.000974149
-6.8623	26.3349	7.49719	13.0019	0.06631	0.01487	0.001
-6.85144	27.2282	7.3936	13.0403	0.0737	0.01362	0.00102
-6.84057	28.1731	7.33006	13.0305	0.08287	0.01267	0.00104
-6.82971	29.1552	7.30855	12.9584	0.09402	0.01202	0.00105
-6.81884	30.1353	7.32978	12.8268	0.10734	0.01164	0.00106
-6.80798	31.0735	7.39323	12.6415	0.12305	0.01153	0.00106
-6.79712	31.9519	7.49716	12.4106	0.14143	0.01165	0.00106
-6.78625	32.7519	7.64784	12.1577	0.16277	0.012	0.00106
-6.77539	33.4546	7.85028	11.8943	0.18739	0.01256	0.00105
-6.76452	34.0405	8.08897	11.6325	0.21569	0.01332	0.00105
-6.75366	34.49	8.3473	11.3841	0.24823	0.01428	0.00106
-6.7428	34.8068	8.61708	11.147	0.28555	0.0154	0.00108
-6.73193	34.9725	8.88935	10.9323	0.32843	0.01666	0.00113
-6.72107	34.9702	9.15503	10.7498	0.37802	0.01804	0.0012
-6.7102	34.7865	9.40444	10.6083	0.43536	0.01951	0.0013
-6.69934	34.3888	9.62824	10.5152	0.50135	0.02107	0.00145
-6.68848	33.8179	9.81745	10.4764	0.57736	0.02268	0.00166
-6.67761	33.0748	9.96376	10.4964	0.66493	0.02434	0.00194
-6.66675	32.1667	10.06	10.5779	0.76595	0.02604	0.00232
-6.65588	31.1066	10.1092	10.7221	0.88215	0.02777	0.00281
-6.64502	29.8693	10.1248	10.9285	1.01569	0.02949	0.00344
-6.63416	28.5261	10.1027	11.2081	1.16833	0.0312	0.00424
-6.62329	27.1089	10.0228	11.5703	1.34109	0.03289	0.00524
-6.61243	25.6084	9.87553	11.9954	1.53535	0.03456	0.0065
-6.60156	24.0642	9.66255	12.4617	1.75211	0.03621	0.00805
-6.5907	22.5181	9.38821	12.96	1.9919	0.03792	0.00995
-6.57984	21.0126	9.0589	13.4797	2.25518	0.03975	0.01225
-6.56897	19.5885	8.70065	14.0098	2.54103	0.04164	0.01501
-6.55811	18.2838	8.32337	14.5384	2.84706	0.04353	0.01829
-6.54724	17.1312	7.92019	15.0539	3.17169	0.04542	0.02215
-6.53638	16.1574	7.50269	15.5444	3.51148	0.04732	0.02663
-6.52552	15.382	7.08335	15.9986	3.86039	0.04923	0.03179
-6.51465	14.8165	6.67478	16.4061	4.21227	0.05112	0.03766
-6.50379	14.4644	6.28946	16.7707	4.56057	0.05299	0.04424
-6.49292	14.321	5.94433	17.1107	4.89991	0.05481	0.05154
-6.48206	14.3748	5.6502	17.4178	5.2245	0.05657	0.05952
-6.4712	14.6072	5.41133	17.6574	5.52515	0.05822	0.06815
-6.46033	14.9944	5.23552	17.8105	5.7927	0.05979	0.07731
-6.44947	15.5091	5.1286	17.8735	6.02008	0.06126	0.08688
-6.4386	16.1213	5.09448	17.8462	6.20137	0.0625	0.09669
-6.42774	16.8	5.13485	17.731	6.3323	0.06351	0.10657
-6.41688	17.5152	5.2493	17.5608	6.40953	0.06426	0.11632
-6.40601	18.2386	5.43517	17.3435	6.45864	0.06472	0.12572
-6.39515	18.9446	5.6879	17.062	6.47848	0.0649	0.13465
-6.38428	19.6347	6.00098	16.7291	6.44081	0.06473	0.1429
-6.37342	20.3131	6.36645	16.3608	6.3468	0.06418	0.15022
-6.36255	20.9649	6.77514	15.975	6.19922	0.06337	0.15646
-6.35169	21.5554	7.2172	15.592	6.00221	0.06229	0.16151
-6.34083	22.0759	7.68222	15.2723	5.76148	0.06095	0.16534
-6.32996	22.521	8.16016	15.0367	5.48332	0.05937	0.16797
-6.3191	22.8656	8.6414	14.8662	5.17777	0.0575	0.17031
-6.30823	23.1103	9.12463	14.7798	4.852	0.0554	0.17246
-6.29737	23.2578	9.60877	14.7945	4.51019	0.05308	0.17373
-6.28651	23.3135	10.0799	14.9252	4.1648	0.05061	0.17429
-6.27564	23.284	10.5303	15.1831	3.82167	0.04801	0.17436
-6.26478	23.1776	10.9612	15.5757	3.4808	0.04533	0.17417
-6.25391	23.0036	11.3819	16.1053	3.1471	0.04264	0.17398
-6.24305	22.7727	11.7856	16.7693	2.82474	0.03996	0.17401
-6.23219	22.5417	12.1585	17.5597	2.51741	0.03732	0.17448
-6.22132	22.3215	12.5033	18.4634	2.2282	0.03474	0.17554
-6.21046	22.0779	12.8168	19.4626	1.95883	0.03221	0.17731
-6.19959	21.8223	13.0959	20.5356	1.71016	0.02974	0.17984
-6.18873	21.5678	13.3412	21.6575	1.48289	0.02733	0.18309
-6.17787	21.3724	13.5533	22.8021	1.27717	0.02506	0.18699
-6.167	21.2474	13.7326	23.9425	1.09269	0.02293	0.19139
-6.15614	21.1577	13.8795	25.068	0.9288	0.02088	0.19609
-6.14527	21.1111	14.0063	26.1699	0.78451	0.01894	0.20086
-6.13441	21.1138	14.1132	27.2116	0.6587	0.01711	0.20548
-6.12355	21.1695	14.2057	28.1773	0.54998	0.01538	0.20977
-6.11268	21.2786	14.2837	29.0706	0.4568	0.01378	0.21344
-6.10182	21.438	14.329	29.8924	0.37762	0.0123	0.21645
-6.09095	21.6411	14.3428	30.6199	0.3109	0.01095	0.21886
-6.08009	21.8771	14.335	31.2416	0.25513	0.00974	0.22034
-6.06923	22.1325	14.3086	31.7784	0.20888	0.00868	0.22059
-6.05836	22.3913	14.2675	32.2169	0.17097	0.00776	0.21979
-6.0475	22.636	14.2249	32.5458	0.14016	0.00701	0.21826
-6.03663	22.8483	14.1864	32.7748	0.11521	0.00641	0.21583
-6.02577	23.011	14.1506	32.915	0.09512	0.00597	0.21237
-6.01491	23.1537	14.1154	32.9782	0.07907	0.00569	0.20804
-6.00404	23.2842	14.081	32.9759	0.06633	0.00559	0.20307
-5.99318	23.3448	14.046	32.9508	0.05631	0.00566	0.19766
-5.98231	23.3264	14.0115	32.9119	0.04849	0.0059	0.19204
-5.97145	23.2242	13.9769	32.8598	0.04248	0.00633	0.18658
-5.96059	23.0158	13.9401	32.7992	0.03796	0.00694	0.18147
-5.94972	22.7066	13.9044	32.7063	0.03466	0.00775	0.17672
-5.93886	22.3072	13.8647	32.5842	0.03229	0.00876	0.17245
-5.92799	21.8323	13.8143	32.4503	0.03089	0.00998	0.16874
-5.91713	21.3231	13.7461	32.3077	0.03019	0.01139	0.16564
-5.90627	20.7998	13.6458	32.1601	0.03008	0.01299	0.16319
-5.8954	20.2836	13.5065	32.0247	0.03047	0.01478	0.16138
-5.88454	19.7953	13.3408	31.904	0.03127	0.01674	0.16015
-5.87367	19.3316	13.1437	31.806	0.03241	0.01885	0.15946
-5.86281	18.9112	12.8986	31.7386	0.03381	0.02109	0.15922
-5.85194	18.5508	12.6146	31.6827	0.03539	0.02343	0.15954
-5.84108	18.2648	12.2948	31.6181	0.03718	0.02582	0.16053
-5.83022	18.0652	11.9329	31.5426	0.03909	0.02822	0.16188
-5.81935	17.9613	11.5281	31.4522	0.04099	0.03057	0.16325
-5.80849	17.9594	11.0982	31.3415	0.04287	0.03282	0.16453
-5.79762	18.0632	10.6631	31.2189	0.04468	0.0349	0.1656
-5.78676	18.2732	10.2254	31.0758	0.0464	0.03679	0.16637
-5.7759	18.5874	9.78862	30.9024	0.04802	0.03842	0.16682
-5.76503	19.023	9.3659	30.6882	0.04949	0.03976	0.16685
-5.75417	19.5946	8.97016	30.4071	0.0508	0.04079	0.1664
-5.7433	20.2668	8.61372	30.0507	0.0521	0.04161	0.16537
-5.73244	21.001	8.30742	29.6396	0.0534	0.0422	0.16363
-5.72158	21.7797	8.06034	29.1711	0.05459	0.04254	0.16111
-5.71071	22.5831	7.87927	28.6361	0.05571	0.04264	0.1578
-5.69985	23.3912	7.76854	28.0737	0.05678	0.04242	0.15368
-5.68898	24.1822	7.7298	27.4904	0.05786	0.04192	0.14892
-5.67812	24.9348	7.76209	26.8638	0.059	0.04117	0.14392
-5.66726	25.6282	7.86723	26.1947	0.06032	0.04022	0.13864
-5.65639	26.2426	8.03926	25.5165	0.06187	0.03913	0.13277
-5.64553	26.7599	8.26504	24.8654	0.06366	0.03795	0.12634
-5.63466	27.1874	8.53507	24.2528	0.06572	0.0367	0.11944
-5.6238	27.5565	8.83889	23.6904	0.06812	0.03542	0.11222
-5.61294	27.8552	9.16546	23.2031	0.07096	0.03414	0.10478
-5.60207	28.0277	9.50385	22.8138	0.07428	0.03289	0.09725
-5.59121	28.0451	9.85769	22.5435	0.07806	0.03169	0.08976
-5.58034	27.9052	10.2167	22.4089	0.08235	0.03055	0.08243
-5.56948	27.6121	10.5568	22.4225	0.08716	0.02948	0.07539
-5.55862	27.1744	10.8697	22.5918	0.09256	0.02848	0.06874
-5.54775	26.6514	11.1534	22.9193	0.09856	0.02758	0.06256
-5.53689	26.0609	11.417	23.4021	0.10516	0.02681	0.05692
-5.52602	25.3785	11.6513	24.0323	0.11233	0.02613	0.05187
-5.51516	24.6286	11.8492	24.8364	0.11995	0.02546	0.04745
-5.5043	23.8398	12.0088	25.7971	0.12797	0.02479	0.04366
-5.49343	23.0431	12.1194	26.8537	0.13631	0.0241	0.04061
-5.48257	22.2714	12.1814	27.9829	0.14497	0.02338	0.03828
-5.4717	21.604	12.1971	29.1603	0.15385	0.02262	0.03658
-5.46084	21.073	12.1691	30.3616	0.16282	0.02179	0.03551
-5.44998	20.6627	12.1151	31.5643	0.17189	0.02091	0.03505
-5.43911	20.4004	12.0392	32.7775	0.18096	0.01997	0.03519
-5.42825	20.3095	11.9318	33.982	0.18982	0.01897	0.03593
-5.41738	20.4093	11.8082	35.1306	0.19841	0.01799	0.03726
-5.40652	20.7131	11.6782	36.2094	0.20682	0.01704	0.03919
-5.39565	21.2282	11.5351	37.2474	0.21499	0.01607	0.04172
-5.38479	21.9546	11.3781	38.2666	0.22293	0.01508	0.04483
-5.37393	22.8851	11.2117	39.2198	0.23056	0.01411	0.04855
-5.36306	24.0053	11.0448	40.1048	0.23747	0.01318	0.05286
-5.3522	25.2939	10.8862	40.9173	0.24371	0.0123	0.05772
-5.34133	26.7235	10.7395	41.6203	0.24922	0.01153	0.06313
-5.33047	28.2622	10.6029	42.2126	0.25385	0.01087	0.06902
-5.31961	29.8742	10.4742	42.6955	0.25758	0.01039	0.0753
-5.30874	31.5225	10.3551	43.0711	0.26042	0.0101	0.08187
-5.29788	33.1701	10.2574	43.3742	0.2624	0.01005	0.08864
-5.28701	34.8042	10.1812	43.6092	0.26403	0.01027	0.0955
-5.27615	36.4151	10.1173	43.7508	0.26538	0.01081	0.10234
-5.26529	37.9512	10.0636	43.8379	0.26613	0.0117	0.10903
-5.25442	39.3887	10.0132	43.9166	0.26644	0.01297	0.11545
-5.24356	40.7323	9.96241	43.9609	0.26678	0.01465	0.12156
-5.23269	41.9922	9.90721	43.9385	0.26748	0.01675	0.1274
-5.22183	43.138	9.84335	43.8586	0.26846	0.01931	0.13279
-5.21097	44.1442	9.77085	43.748	0.26985	0.02231	0.1375
-5.2001	45.0355	9.68584	43.6342	0.27211	0.02576	0.14146
-5.18924	45.7944	9.59164	43.552	0.27551	0.02965	0.14467
-5.17837	46.4065	9.48535	43.4958	0.28011	0.03395	0.14713
-5.16751	46.8822	9.36225	43.4344	0.28612	0.03863	0.14921
-5.15665	47.2336	9.22787	43.3749	0.29373	0.04366	0.15091
-5.14578	47.4733	9.07334	43.3553	0.30315	0.04897	0.15188
-5.13492	47.6136	8.89244	43.3772	0.31442	0.05451	0.15217
-5.12405	47.7109	8.68697	43.4185	0.32785	0.06023	0.1519
-5.11319	47.7744	8.45997	43.4727	0.34339	0.06605	0.15114
-5.10233	47.8103	8.22235	43.5165	0.36081	0.07192	0.14991
-5.09146	47.8233	7.98642	43.5371	0.37993	0.07779	0.14827
-5.0806	47.7712	7.74902	43.5196	0.40029	0.08362	0.14625
-5.06973	47.6582	7.50561	43.4476	0.42162	0.08935	0.1439
-5.05887	47.512	7.25964	43.3439	0.44363	0.09527	0.14125
-5.04801	47.3388	7.01384	43.1905	0.46598	0.10135	0.13832
-5.03714	47.1462	6.77043	42.9607	0.48845	0.1073	0.13532
-5.02628	46.9648	6.53069	42.6385	0.51087	0.11311	0.13224
-5.01541	46.8026	6.29514	42.2153	0.53339	0.11883	0.12903
-5.00455	46.6668	6.06799	41.7132	0.55602	0.12447	0.12566
-4.99369	46.5634	5.84816	41.0889	0.57899	0.1301	0.12205
-4.98282	46.4726	5.62958	40.3069	0.60493	0.13577	0.11822
-4.97196	46.3724	5.41054	39.3693	0.63434	0.14154	0.11411
-4.96109	46.2614	5.18923	38.2834	0.6661	0.14748	0.10967
-4.95023	46.1346	4.96419	37.098	0.70127	0.15399	0.10493
-4.93936	45.9847	4.73461	35.8633	0.74119	0.1611	0.09988
-4.9285	45.8235	4.5178	34.5576	0.7874	0.16844	0.09473
-4.91764	45.6369	4.31378	33.1608	0.84164	0.17601	0.08958
-4.90677	45.4083	4.10534	31.6905	0.90588	0.18375	0.08432
-4.89591	45.12	3.89366	30.1644	0.98268	0.19162	0.07891
-4.88504	44.731	3.68074	28.6008	1.07413	0.19958	0.07341
-4.87418	44.226	3.4693	27.0172	1.18166	0.20758	0.06787
-4.86332	43.6385	3.26255	25.4305	1.30724	0.21559	0.06234
-4.85245	42.9608	3.06399	23.8967	1.45271	0.22359	0.05689
-4.84159	42.1674	2.87712	22.4291	1.62005	0.2316	0.05157
-4.83072	41.3076	2.70523	20.9992	1.81109	0.23966	0.04647
-4.81986	40.3912	2.55128	19.6182	2.02653	0.24788	0.04166
-4.809	39.3887	2.41745	18.2964	2.26655	0.25637	0.0371
-4.79813	38.3002	2.30525	17.0448	2.53196	0.2663	0.03282
-4.78727	37.1777	2.21531	15.874	2.82262	0.2778	0.02885
-4.7764	36.0778	2.14743	14.8229	3.13745	0.29	0.02521
-4.76554	35.0148	2.10056	13.902	3.47538	0.30302	0.02188
-4.75468	34.0046	2.07295	13.0945	3.83499	0.31695	0.01889
-4.74381	33.0856	2.06223	12.4107	4.21442	0.33187	0.01623
-4.73295	32.2942	2.06562	11.8603	4.61134	0.34779	0.01387
-4.72208	31.6642	2.08	11.4526	5.02299	0.36468	0.01181
-4.71122	31.2234	2.10607	11.1953	5.45294	0.3824	0.01004
-4.70036	30.9939	2.14054	11.094	5.89724	0.40077	0.00853
-4.68949	30.9903	2.17647	11.1522	6.34455	0.41952	0.00726
-4.67863	31.2193	2.21108	11.3701	6.79504	0.4383	0.00621
-4.66776	31.68	2.242	11.7452	7.24311	0.45673	0.00537
-4.6569	32.3637	2.27091	12.2705	7.6774	0.47436	0.00472
-4.64604	33.2998	2.29644	12.936	8.09318	0.49076	0.00423
-4.63517	34.4649	2.3141	13.7281	8.48393	0.5055	0.0039
-4.62431	35.7844	2.32349	14.6298	8.84777	0.51817	0.0037
-4.61344	37.2255	2.32845	15.622	9.17816	0.5299	0.00364
-4.60258	38.7536	2.32927	16.6833	9.46249	0.54037	0.00369
-4.59172	40.3337	2.32268	17.7919	9.70423	0.54826	0.00386
-4.58085	41.9328	2.30945	18.9253	9.89826	0.55338	0.00414
-4.56999	43.5651	2.29053	20.0624	10.0311	0.55517	0.00454
-4.55912	45.2019	2.26694	21.224	10.0996	0.55362	0.00507
-4.54826	46.7725	2.23976	22.3917	10.1148	0.54958	0.00574
-4.5374	48.256	2.21316	23.509	10.0763	0.54319	0.00657
-4.52653	49.6816	2.18804	24.5632	9.97264	0.53389	0.0076
-4.51567	51.0825	2.16189	25.5464	9.82677	0.52192	0.00886
-4.5048	52.4035	2.13527	26.4958	9.6422	0.50766	0.01037
-4.49394	53.6373	2.10862	27.4108	9.40271	0.49141	0.01219
-4.48308	54.7796	2.08372	28.253	9.11393	0.47346	0.01436
-4.47221	55.7827	2.06082	29.0285	8.78412	0.45412	0.01696
-4.46135	56.6476	2.03863	29.7864	8.42057	0.43358	0.02002
-4.45048	57.3783	2.01741	30.5362	8.02981	0.41261	0.0236
-4.43962	57.9803	1.99719	31.2474	7.63045	0.39193	0.02776
-4.42875	58.5066	1.98177	31.9306	7.23011	0.37126	0.03256
-4.41789	58.9646	1.97112	32.5962	6.82519	0.3503	0.03802
-4.40703	59.3166	1.96219	33.2539	6.42189	0.32923	0.04416
-4.39616	59.6156	1.95478	33.9125	6.02735	0.30824	0.051
-4.3853	59.9149	1.94791	34.6201	5.64609	0.28754	0.05852
-4.37443	60.175	1.94135	35.3804	5.28003	0.26729	0.06669
-4.36357	60.3558	1.9349	36.1528	4.93197	0.24787	0.07547
-4.35271	60.4646	1.92956	36.9358	4.60393	0.22963	0.08478
-4.34184	60.532	1.92506	37.7261	4.29737	0.21254	0.09448
-4.33098	60.5889	1.91989	38.5627	4.01338	0.1966	0.10445
-4.32011	60.6655	1.91486	39.4384	3.7528	0.18199	0.11454
-4.30925	60.745	1.90965	40.3014	3.52476	0.16886	0.12463
-4.29839	60.7861	1.90288	41.1423	3.33018	0.15734	0.13455
-4.28752	60.7917	1.89431	41.9526	3.16164	0.14755	0.14406
-4.27666	60.8083	1.88478	42.7644	3.02049	0.13956	0.153
-4.26579	60.8342	1.87412	43.5693	2.90826	0.13344	0.1612
-4.25493	60.8633	1.86498	44.3611	2.82692	0.12921	0.16855
-4.24407	60.8858	1.85717	45.1306	2.78049	0.12688	0.17493
-4.2332	60.8432	1.84666	45.8257	2.77185	0.12638	0.18087
-4.22234	60.7198	1.83419	46.4393	2.80307	0.1276	0.1863
-4.21147	60.4993	1.81953	46.9663	2.87711	0.13045	0.19055
-4.20061	60.165	1.80153	47.4476	2.99641	0.13479	0.19363
-4.18975	59.7459	1.78002	47.8807	3.1629	0.14044	0.19555
-4.17888	59.2263	1.75489	48.2214	3.37845	0.1472	0.19647
-4.16802	58.5922	1.72602	48.5144	3.64283	0.15483	0.19647
-4.15715	57.8314	1.69404	48.7613	3.95354	0.16312	0.19563
-4.14629	56.9347	1.65891	48.9218	4.3078	0.17181	0.19434
-4.13543	55.9425	1.61995	49.0009	4.70085	0.18082	0.19275
-4.12456	54.8076	1.57722	49.0483	5.12614	0.19004	0.19076
-4.1137	53.4877	1.53267	49.0708	5.57632	0.19915	0.18852
-4.10283	51.9916	1.48911	49.0715	6.04331	0.20784	0.18634
-4.09197	50.334	1.44493	49.0556	6.51934	0.21595	0.18432
-4.08111	48.5791	1.39768	48.9873	6.99522	0.22377	0.18239
-4.07024	46.7937	1.34842	48.9131	7.46175	0.23119	0.18062
-4.05938	44.9541	1.29758	48.8348	7.91171	0.23768	0.17902
-4.04851	43.0361	1.24495	48.7088	8.33955	0.24322	0.17773
-4.03765	41.0617	1.19115	48.5337	8.74196	0.24777	0.17672
-4.02679	39.0519	1.13688	48.3084	9.11768	0.25146	0.1758
-4.01592	37.0273	1.08289	48.0303	9.47889	0.25432	0.17489
-4.00506	35.0066	1.02995	47.7406	9.85998	0.25638	0.1739
-3.99419	33.0064	0.97946	47.4356	10.2532	0.25836	0.17273
-3.98333	31.087	0.93211	47.0685	10.6309	0.26037	0.17145
-3.97246	29.2595	0.88889	46.6356	10.9973	0.26188	0.16997
-3.9616	27.4875	0.8503	46.178	11.3572	0.26296	0.168
-3.95074	25.7789	0.81571	45.7364	11.7147	0.26373	0.16548
-3.93987	24.1413	0.78537	45.2671	12.0725	0.26427	0.1626
-3.92901	22.5827	0.75948	44.7283	12.4315	0.26473	0.1594
-3.91814	21.1118	0.73812	44.1655	12.7923	0.26524	0.1556
-3.90728	19.7842	0.7213	43.5828	13.1503	0.2658	0.15115
-3.89642	18.6094	0.70894	42.9417	13.496	0.26654	0.14635
-3.88555	17.552	0.70159	42.2494	13.8194	0.26754	0.14126
-3.87469	16.6227	0.69898	41.5154	14.1085	0.26879	0.1357
-3.86382	15.8325	0.70013	40.7513	14.3498	0.27039	0.12975
-3.85296	15.1928	0.7053	39.9697	14.5292	0.27243	0.12353
-3.8421	14.714	0.71403	39.2275	14.6331	0.27519	0.11714
-3.83123	14.4049	0.72514	38.5373	14.6494	0.27897	0.1107
-3.82037	14.2721	0.73806	37.909	14.5893	0.28384	0.10437
-3.8095	14.3186	0.75221	37.3518	14.4772	0.29002	0.09826
-3.79864	14.5447	0.76702	36.8298	14.2864	0.29751	0.09243
-3.78778	14.945	0.78193	36.3496	13.9828	0.30621	0.08696
-3.77691	15.5108	0.79645	35.9183	13.5907	0.31629	0.08183
-3.76605	16.2287	0.81133	35.5418	13.1156	0.32789	0.07709
-3.75518	17.0809	0.82614	35.2263	12.5441	0.34108	0.07276
-3.74432	18.0468	0.83932	34.9771	11.8883	0.35601	0.06885
-3.73346	19.1028	0.85062	34.8431	11.1636	0.3727	0.06535
-3.72259	20.224	0.85992	34.8261	10.3868	0.39099	0.06226
-3.71173	21.3849	0.86811	34.8819	9.58071	0.41075	0.05967
-3.70086	22.5604	0.87625	35.0499	8.76332	0.43194	0.05756
-3.69	23.7725	0.88359	35.325	7.94692	0.45433	0.05583
-3.67914	24.999	0.88938	35.6564	7.14718	0.47746	0.05455
-3.66827	26.1751	0.89478	36.0341	6.37732	0.50129	0.05371
-3.65741	27.2853	0.90007	36.4467	5.64859	0.52543	0.05324
-3.64654	28.3189	0.90467	36.8819	4.96926	0.54917	0.05313
-3.63568	29.3155	0.90887	37.3267	4.34519	0.57253	0.05339
-3.62482	30.2732	0.91296	37.7693	3.77968	0.59522	0.05403
-3.61395	31.148	0.91714	38.2406	3.27382	0.61642	0.05505
-3.60309	31.9459	0.92158	38.7296	2.82677	0.63559	0.05647
-3.59222	32.7207	0.92637	39.1837	2.43749	0.65247	0.05829
-3.58136	33.4826	0.93235	39.596	2.10276	0.66681	0.06052
-3.5705	34.1971	0.93943	39.9632	1.81702	0.67831	0.06314
-3.55963	34.8758	0.94658	40.3297	1.57811	0.68849	0.06614
-3.54877	35.5304	0.9543	40.742	1.38173	0.69732	0.06949
-3.5379	36.1718	0.96228	41.1609	1.22191	0.70335	0.07322
-3.52704	36.8104	0.96939	41.5496	1.09552	0.70668	0.07735
-3.51617	37.4996	0.97599	41.9594	0.99995	0.70744	0.08174
-3.50531	38.2443	0.98169	42.3991	0.93364	0.706	0.08629
-3.49445	39.0003	0.9863	42.834	0.89606	0.70271	0.09098
-3.48358	39.7668	0.98952	43.2722	0.88768	0.69875	0.09575
-3.47272	40.5413	0.99022	43.7207	0.90995	0.69451	0.10044
-3.46185	41.3647	0.98882	44.1846	0.96522	0.68946	0.10498
[truncated: 1,748 more rows]

## Sheet: Fig.1f
Fig. 1f
CN			CN-KI			CN-KI3			CN-KI3-KI
Fractional coordinate	Electrostatic potential (eV)		Fractional coordinate	Electrostatic potential (eV)		Fractional coordinate	Electrostatic potential (eV)		Fractional coordinate	Electrostatic potential (eV)
0.12593	-1.46347		0.14074	-2.8491		0.13333	-1.44315		0.12222	-1.48844
0.13333	-1.65904		0.14815	-3.06177		0.14074	-1.83708		0.13333	-1.85423
0.14074	-2.09104		0.15556	-3.63832		0.14815	-2.43078		0.14444	-2.61075
0.14815	-2.83023		0.16296	-4.73742		0.15556	-3.02703		0.15556	-3.67983
0.15556	-3.95585		0.17037	-6.44298		0.16296	-3.60937		0.16667	-4.79541
0.16296	-5.58493		0.17778	-8.82685		0.17037	-4.28787		0.17778	-6.22063
0.17037	-7.80946		0.18519	-11.9869		0.17778	-5.22535		0.18889	-8.10935
0.17778	-10.5355		0.19259	-15.7796		0.18519	-6.49941		0.2	-10.2033
0.18519	-13.4959		0.2	-19.6631		0.19259	-7.98621		0.21111	-11.7127
0.19259	-16.2478		0.20741	-22.6587		0.2	-9.42304		0.22222	-12.341
0.2	-18.3691		0.21481	-23.8143		0.20741	-10.56		0.23333	-12.4732
0.20741	-19.5602		0.22222	-22.7595		0.21481	-11.2648		0.24444	-12.712
0.21481	-19.6818		0.22963	-19.9019		0.22222	-11.5763		0.25556	-13.0827
0.22222	-18.7024		0.23704	-16.1517		0.22963	-11.6949		0.26667	-13.0892
0.22963	-16.7123		0.24444	-12.3775		0.23704	-11.8466		0.27778	-12.3797
0.23704	-13.9889		0.25185	-9.11533		0.24444	-12.1453		0.28889	-11.0172
0.24444	-10.9689		0.25926	-6.54755		0.25185	-12.5281		0.3	-9.25055
0.25185	-8.12218		0.26667	-4.65793		0.25926	-12.8099		0.31111	-7.18581
0.25926	-5.78257		0.27407	-3.32797		0.26667	-12.8091		0.32222	-5.03519
0.26667	-4.05941		0.28148	-2.3954		0.27407	-12.4262		0.33333	-3.18507
0.27407	-2.86436		0.28889	-1.72697		0.28148	-11.736		0.34444	-1.86328
0.28148	-2.02556		0.2963	-1.23479		0.28889	-10.8127		0.35556	-1.0688
0.28889	-1.41797		0.3037	-0.85934		0.2963	-9.69611		0.36667	-0.53935
0.2963	-0.96438		0.31111	-0.54088		0.3037	-8.3527		0.37778	-0.19717
0.3037	-0.61011		0.31852	-0.2695		0.31111	-6.8358		0.38889	0.07701
0.31111	-0.31665		0.32593	-0.01095		0.31852	-5.26397		0.4	0.2669
0.31852	-0.06176		0.33333	0.20626		0.32593	-3.82397		0.41111	0.4229
0.32593	0.16814		0.34074	0.41314		0.33333	-2.65001		0.42222	0.52738
0.33333	0.37327		0.34815	0.5801		0.34074	-1.77771		0.43333	0.61232
0.34074	0.55447		0.35556	0.73257		0.34815	-1.1596		0.44444	0.6603
0.34815	0.7101		0.36296	0.85761		0.35556	-0.69764		0.45556	0.70537
0.35556	0.83918		0.37037	0.96589		0.36296	-0.36026		0.46667	0.72748
0.36296	0.95348		0.37778	1.04554		0.37037	-0.08125		0.47778	0.75858
0.37037	1.04165		0.38519	1.10539		0.37778	0.12898		0.48889	0.77395
0.37778	1.11544		0.39259	1.14626		0.38519	0.32186		0.5	0.80194
0.38519	1.16087		0.4	1.18003		0.39259	0.46978		0.51111	0.81565
0.39259	1.19879		0.40741	1.19878		0.4	0.61291		0.52222	0.84202
0.4	1.21492		0.41481	1.21869		0.40741	0.72538		0.53333	0.85583
0.40741	1.23297		0.42222	1.22638		0.41481	0.83739		0.54444	0.87999
0.41481	1.23668		0.42963	1.24015		0.42222	0.92138		0.55556	0.89351
0.42222	1.24735		0.43704	1.24292		0.42963	1.00061		0.56667	0.91595
0.42963	1.24581		0.44444	1.25339		0.43704	1.05776		0.57778	0.92992
0.43704	1.25355		0.45185	1.25331		0.44444	1.10945		0.58889	0.95202
0.44444	1.25015		0.45926	1.26154		0.45185	1.14561		0.6	0.96528
0.45185	1.25706		0.46667	1.26035		0.45926	1.17683		0.61111	0.98693
0.45926	1.25273		0.47407	1.26748		0.46667	1.19685		0.62222	0.99962
0.46667	1.25915		0.48148	1.26574		0.47407	1.21397		0.63333	1.02131
0.47407	1.25446		0.48889	1.27199		0.48148	1.22303		0.64444	1.03275
0.48148	1.26065		0.4963	1.26991		0.48889	1.23525		0.65556	1.05355
0.48889	1.25547		0.5037	1.27578		0.4963	1.2412		0.66667	1.0643
0.4963	1.26165		0.51111	1.27325		0.5037	1.25131		0.67778	1.08517
0.5037	1.25625		0.51852	1.27892		0.51111	1.25524		0.68889	1.09516
0.51111	1.26265		0.52593	1.27591		0.51852	1.2645		0.7	1.1159
0.51852	1.25676		0.53333	1.28154		0.52593	1.26845		0.71111	1.12445
0.52593	1.26299		0.54074	1.27816		0.53333	1.2772		0.72222	1.1447
0.53333	1.2564		0.54815	1.28393		0.54074	1.28098		0.73333	1.15154
0.54074	1.26276		0.55556	1.28026		0.54815	1.28904		0.74444	1.17216
0.54815	1.25616		0.56296	1.28573		0.55556	1.2928		0.75556	1.17712
0.55556	1.26316		0.57037	1.28179		0.56296	1.30051		0.76667	1.19687
0.56296	1.25629		0.57778	1.28742		0.57037	1.30418		0.77778	1.19927
0.57037	1.26338		0.58519	1.28404		0.57778	1.31167		0.78889	1.21654
0.57778	1.25592		0.59259	1.2896		0.58519	1.31508		0.8	1.21347
0.58519	1.26311		0.6	1.28605		0.59259	1.32241		0.81111	1.22051
0.59259	1.25537		0.60741	1.29107		0.6	1.32538		0.82222	1.1965
0.6	1.26292		0.61481	1.28744		0.60741	1.33271		0.83333	1.17191
0.60741	1.2548		0.62222	1.29217		0.61481	1.33548		0.84444	1.0976
0.61481	1.26252		0.62963	1.28856		0.62222	1.34298		0.85556	1.00247
0.62222	1.25382		0.63704	1.29298		0.62963	1.34565		0.86667	0.84263
0.62963	1.26186		0.64444	1.2892		0.63704	1.35326		0.87778	0.64007
0.63704	1.25274		0.65185	1.29342		0.64444	1.35593		0.88889	0.33388
0.64444	1.26083		0.65926	1.28953		0.65185	1.3634		0.9	-0.07558
0.65185	1.25127		0.66667	1.29379		0.65926	1.36604		0.91111	-0.72149
0.65926	1.25943		0.67407	1.28952		0.66667	1.37333		0.92222	-1.74054
0.66667	1.24991		0.68148	1.29369		0.67407	1.37613		0.93333	-3.39176
0.67407	1.25788		0.68889	1.2893		0.68148	1.38319		0.94444	-5.72605
0.68148	1.24804		0.6963	1.29354		0.68889	1.38598		0.95556	-8.63865
0.68889	1.25574		0.7037	1.28874		0.6963	1.39277		0.96667	-11.5388
0.6963	1.24599		0.71111	1.2926		0.7037	1.39557		0.97778	-13.7103
0.7037	1.25376		0.71852	1.28792		0.71111	1.40221		0.98889	-14.7214
0.71111	1.24365		0.72593	1.29231		0.71852	1.40475		1	-14.6926
0.71852	1.25168		0.73333	1.288		0.72593	1.41122		1.01111	-13.7892
0.72593	1.24109		0.74074	1.29173		0.73333	1.41341		1.02222	-12.0166
0.73333	1.24958		0.74815	1.28724		0.74074	1.41986		1.03333	-9.6477
0.74074	1.23792		0.75556	1.29052		0.74815	1.42127		1.04444	-7.34748
0.74815	1.24703		0.76296	1.28632		0.75556	1.42724		1.05556	-5.6071
0.75556	1.2345		0.77037	1.28911		0.76296	1.42748		1.06667	-4.40996
0.76296	1.24403		0.77778	1.28475		0.77037	1.43214		1.07778	-3.5837
0.77037	1.23054		0.78519	1.28716		0.77778	1.43049		1.08889	-3.01033
0.77778	1.24025		0.79259	1.28242		0.78519	1.43209		1.1	-2.49155
0.78519	1.22633		0.8	1.28462		0.79259	1.42608		1.11111	-1.98077
0.79259	1.23592		0.80741	1.2796		0.8	1.41966		1.12222	-1.5905
0.8	1.2215		0.81481	1.2817		0.80741	1.40289
0.80741	1.23068		0.82222	1.27632		0.81481	1.38181
0.81481	1.21567		0.82963	1.27809		0.82222	1.34569
0.82222	1.22395		0.83704	1.2727		0.82963	1.30113
0.82963	1.20697		0.84444	1.2739		0.83704	1.23614
0.83704	1.21396		0.85185	1.26794		0.84444	1.16485
0.84444	1.19377		0.85926	1.26722		0.85185	1.06608
0.85185	1.19706		0.86667	1.26006		0.85926	0.96164
0.85926	1.16665		0.87407	1.25611		0.86667	0.82193
0.86667	1.15848		0.88148	1.2446		0.87407	0.67845
0.87407	1.11147		0.88889	1.23151		0.88148	0.49597
0.88148	1.07831		0.8963	1.20877		0.88889	0.30127
0.88889	0.99287		0.9037	1.17789		0.8963	0.05285
0.8963	0.91387		0.91111	1.12922		0.9037	-0.24587
0.9037	0.78417		0.91852	1.05831		0.91111	-0.648
0.91111	0.65121		0.92593	0.96428		0.91852	-1.17905
0.91852	0.47514		0.93333	0.84845		0.92593	-1.92103
0.92593	0.28724		0.94074	0.71313		0.93333	-2.94877
0.93333	0.06964		0.94815	0.55533		0.94074	-4.34152
0.94074	-0.1749		0.95556	0.36445		0.94815	-6.10899
0.94815	-0.43308		0.96296	0.15375		0.95556	-8.18945
0.95556	-0.73776		0.97037	-0.09248		0.96296	-10.4234
0.96296	-1.09673		0.97778	-0.34569		0.97037	-12.5487
0.97037	-1.58246		0.98519	-0.64385		0.97778	-14.2676
0.97778	-2.23043		0.99259	-0.98979		0.98519	-15.386
0.98519	-3.15586		1	-1.45011		0.99259	-15.8834
0.99259	-4.46504		1.00741	-2.06452		1	-15.8337
1	-6.30895		1.01481	-2.93321		1.00741	-15.2498
1.00741	-8.80765		1.02222	-4.15974		1.01481	-14.0957
1.01481	-12.0602		1.02963	-5.90779		1.02222	-12.4164
1.02222	-15.8733		1.03704	-8.30771		1.02963	-10.4893
1.02963	-19.5852		1.04444	-11.4467		1.03704	-8.68369
1.03704	-22.1518		1.05185	-15.1534		1.04444	-7.25283
1.04444	-22.6911		1.05926	-18.857		1.05185	-6.15091
1.05185	-21.0203		1.06667	-21.6159		1.05926	-5.21123
1.05926	-17.7661		1.07407	-22.5596		1.06667	-4.34972
1.06667	-13.95		1.08148	-21.3579		1.07407	-3.62499
1.07407	-10.4049		1.08889	-18.4544		1.08148	-3.09025
1.08148	-7.52534		1.0963	-14.7483		1.08889	-2.68002
1.08889	-5.36052		1.1037	-11.136		1.0963	-2.27309
1.0963	-3.81168		1.11111	-8.12086		1.1037	-1.83362
1.1037	-2.74813		1.11852	-5.87165		1.11111	-1.40465
1.11111	-2.03704		1.12593	-4.32206		1.11852	-1.12129
1.11852	-1.63065		1.13333	-3.39387		1.12593	-1.08437
1.12593	-1.45259		1.14074	-2.95718		1.13333	-1.16429

## Sheet: Fig.1j
Fig. 1j
	Intensity (a.u.)
Binding energy (eV)	CN	CN-KI	CN-KI3-KI	CN-KI3-KI-MV
1100	6875	15050	7450	7950
1099	6800	13450	7700	7525
1098	6275	12075	7800	6600
1097	6900	13450	7500	7175
1096	6450	12625	7325	6950
1095	6175	12800	7450	7500
1094	6125	12425	6575	6700
1093	5600	13875	6900	7150
1092	6275	12900	6375	6475
1091	5850	11500	7450	6875
1090	5225	12650	6950	6600
1089	5925	11450	5825	6475
1088	5500	12075	6075	7175
1087	6325	12225	7125	7100
1086	5525	10725	6450	6475
1085	5225	11450	6850	6700
1084	5625	11450	6425	6700
1083	5675	11900	5850	6400
1082	6000	10900	7325	7175
1081	5900	11125	6500	6400
1080	6100	11900	6650	7250
1079	6050	11550	6000	6450
1078	6150	11450	6800	6300
1077	6175	10650	6400	6575
1076	5825	11375	6800	6375
1075	6450	10775	5925	6725
1074	6025	11100	6400	6300
1073	6475	10900	6850	6475
1072	6875	11850	6250	6675
1071	6575	13850	7275	6950
1070	5550	16275	8425	7925
1069	7100	16525	7575	9250
1068	5775	14100	7525	6650
1067	6125	11300	7050	6425
1066	5925	10650	6175	6175
1065	6000	10525	6700	6975
1064	6275	11600	6650	6550
1063	6125	11425	6425	6750
1062	6075	9875	6600	6425
1061	5800	11425	6175	6400
1060	6175	11400	6000	6525
1059	6600	10325	5725	6400
1058	6025	10525	6475	6300
1057	6600	10125	6725	6300
1056	6500	10975	6475	6475
1055	6900	11100	5175	6675
1054	6600	10425	6500	7375
1053	6150	11600	6100	6450
1052	6450	11175	5900	6075
1051	6275	10625	6075	6475
1050	6700	11500	6525	7050
1049	6350	10325	5900	6975
1048	6675	11375	6300	6400
1047	6800	11550	6675	7000
1046	6075	11600	6375	6650
1045	6025	11350	6825	6325
1044	6875	11350	6450	6525
1043	6475	11450	6500	6475
1042	6150	11400	6225	7200
1041	6275	12250	7025	6425
1040	6575	11350	6375	6550
1039	6600	12150	7100	6500
1038	5950	11800	6675	6325
1037	7250	12425	7000	6550
1036	6475	12075	6700	5825
1035	7650	12125	6400	6975
1034	7175	11475	6025	6050
1033	6800	12475	6300	6750
1032	7250	11800	6625	6075
1031	5975	11150	6875	7025
1030	6650	12125	6250	6500
1029	6525	11575	6900	5950
1028	6575	12225	6950	7025
1027	6850	12975	7225	6800
1026	6700	12275	6850	6200
1025	7025	12450	7400	6800
1024	6550	11425	7150	7275
1023	6275	13700	7325	7200
1022	6600	12575	6825	6825
1021	6475	12475	7475	6850
1020	7275	12800	7175	6425
1019	6475	12800	7475	6875
1018	6650	12325	6725	7350
1017	6475	13000	6700	6625
1016	6175	13150	7675	7625
1015	6700	13650	7150	7375
1014	6575	12525	7175	7400
1013	7275	11575	6600	7225
1012	6850	12350	6650	7750
1011	6650	12900	7350	6425
1010	6550	13500	6650	7875
1009	6700	13200	7550	7350
1008	6300	12375	7325	7525
1007	6950	12975	7150	6750
1006	6725	12725	7050	7275
1005	6950	12900	6975	6700
1004	6700	13325	7050	6850
1003	7525	13625	6525	7600
1002	6900	13000	7450	7400
1001	7525	13625	7400	7600
1000	7675	13325	7725	7600
999	7075	12125	7200	7525
998	7100	13125	7450	7550
997	7225	13900	7550	7200
996	7225	12925	7800	6675
995	7050	13325	7975	8325
994	6975	13325	8150	7425
993	6950	13200	7200	7275
992	7275	11675	7450	7500
991	6800	13300	7600	7775
990	8000	13625	7350	7350
989	6950	14250	7800	7125
988	6725	13200	6950	7250
987	7000	13225	7625	7600
986	5950	12350	7700	7700
985	6750	12250	7850	7175
984	6975	12475	7725	6875
983	7225	12850	7475	7875
982	7450	13775	7650	6975
981	7725	14525	6650	6925
980	7725	13700	7475	8025
979	8000	14975	7225	8000
978	8100	12650	8500	7550
977	7775	15500	8000	8825
976	8125	14075	7825	8325
975	7075	14275	8225	8200
974	7975	14325	8075	8050
973	7700	14375	7750	8575
972	7250	14300	7575	8150
971	6850	14075	7525	8250
970	6675	13925	7625	7775
969	6875	14250	7075	8325
968	6350	14350	7625	7975
967	6550	12825	7525	7825
966	6300	12850	6975	8125
965	6025	13250	7575	7675
964	5650	12650	7550	7475
963	5875	12325	6575	7400
962	5875	11625	6675	7125
961	5750	12500	7450	6850
960	6900	12825	6775	6775
959	5825	12675	6975	6325
958	6225	11600	7025	6725
957	6475	11850	6700	6600
956	6275	11525	6075	6275
955	6575	12600	6825	6675
954	6850	13175	8100	6025
953	6775	12250	7050	5900
952	6650	12550	5975	6850
951	5950	12725	8125	6950
950	5850	11575	7325	7000
949	5975	11875	7400	6500
948	6075	13000	7800	6425
947	6475	12050	7325	6050
946	6675	12900	6825	6725
945	6225	12950	7125	6725
944	6475	12675	6600	6725
943	6425	12375	6900	6550
942	6250	13200	6700	6925
941	6625	13125	6925	6275
940	6600	11875	6900	7100
939	5425	12350	6800	6700
938	6150	11875	7325	7100
937	6550	11825	7025	7025
936	6650	12300	6800	6900
935	6775	12525	6675	7425
934	6725	12525	6750	7175
933	7075	12300	6875	6175
932	6375	12900	6650	6900
931	6550	11825	7050	6725
930	6400	12225	6750	7375
929	6100	12475	6875	7200
928	6550	13400	6675	6725
927	6350	13450	7400	7400
926	6750	13425	6875	6900
925	6425	13950	7575	6800
924	4950	13975	6850	6750
923	6150	13150	7450	7725
922	6675	13575	7550	7300
921	6350	12925	6675	7525
920	6200	12850	6625	7175
919	6425	12775	7275	7175
918	5875	12825	7550	7000
917	6850	12875	7475	6350
916	6525	13175	8575	8425
915	6225	13200	7200	7325
914	6575	13050	7250	7150
913	7075	12475	7175	7150
912	6575	14075	7250	7200
911	6875	14200	8200	7550
910	6425	13150	8525	7825
909	6675	14675	7600	7300
908	6625	13725	7100	7700
907	7200	13275	7525	7525
906	6875	12650	7625	7525
905	6850	13225	7150	7225
904	6850	12550	7000	7400
903	6275	13650	7325	6875
902	6925	13650	7025	8075
901	6975	13075	6975	7150
900	6925	13950	7025	7075
899	6500	13725	8000	7625
898	6700	13225	7975	7575
897	6675	13450	7825	7875
896	7200	13475	7175	7250
895	7325	13200	7650	7200
894	6500	13625	8300	6850
893	5900	14200	7725	7575
892	6875	14200	7800	7050
891	6950	13250	7925	8500
890	6350	13700	7675	8425
889	6925	13625	8500	7350
888	6575	14525	7950	8000
887	6275	13450	7600	7350
886	6925	13450	8425	7050
885	8275	14975	7400	7550
884	6675	13750	7775	7275
883	6700	13100	7175	7050
882	6450	12600	8075	7375
881	6825	13775	7475	7325
880	7125	14275	7875	7925
879	7075	14800	7900	8750
878	7325	13450	8525	7100
877	7025	13450	7475	7400
876	7275	14025	8125	7175
875	6450	13600	8800	7350
874	6800	14625	8625	7450
873	6475	14175	7675	7850
872	7200	14450	8825	8450
871	7625	14125	7575	8750
870	7750	13675	7350	7050
869	7350	14225	8525	7425
868	6700	15650	8575	6925
867	7025	14875	7650	7675
866	6975	14100	7600	7275
865	7600	13700	8300	7525
864	7375	14825	8875	8475
863	7500	13625	8325	8025
862	7400	14475	7850	7350
861	7900	14700	8450	7525
860	7825	14325	8350	8175
859	7775	14175	8950	7575
858	7075	13775	8300	7875
857	7450	14000	8225	8150
856	7300	13325	8600	8525
855	6250	12950	7075	7900
854	6625	14650	7850	7550
853	6750	15175	6900	7950
852	6575	13800	7525	7550
851	7050	14550	7875	7775
850	6925	15100	8800	7700
849	6650	15000	8600	8300
848	7975	15050	8350	8475
847	7275	15075	8100	8000
846	6975	15225	8075	7875
845	7125	14450	8200	8250
844	7300	14725	7600	8000
843	7275	15325	7700	7950
842	7475	14100	7825	7875
841	7425	15550	7475	7475
840	7600	15050	8025	7825
839	7550	15925	9050	8025
838	7000	16450	8600	8375
837	7200	14925	7975	8425
836	7375	15100	9225	8350
835	7525	15950	8875	8200
834	7300	15600	7800	8675
833	8475	14775	8550	7950
832	7200	16225	8200	8075
831	7775	15575	8950	8575
830	7400	14825	8575	8925
829	7225	16225	9350	8900
828	7225	14675	9425	8125
827	7700	15825	9125	7400
826	7400	16000	8475	7750
825	8000	15175	7950	7200
824	7450	16275	9275	7900
823	7175	15150	9525	8375
822	7500	15825	8700	7750
821	6750	15400	8275	7750
820	7900	15225	8950	7800
819	7550	14550	9100	7575
818	7250	15750	8975	8325
817	6700	16625	8825	7500
816	8100	16225	9225	7400
815	7650	15725	8850	8600
814	7375	15600	8500	7500
813	7775	14850	8675	7700
812	7800	15175	9000	8225
811	8075	15975	8300	8000
810	7475	14575	8175	8900
809	7375	15875	8825	8325
808	8275	15350	8400	8400
807	7975	15025	9625	8025
806	7450	15650	9225	8250
805	7175	14675	7625	8950
804	7225	15975	8825	8075
803	8350	15750	8900	8400
802	7800	14675	8625	7925
801	7750	14900	8775	8500
800	7025	16525	9050	8700
799	8450	15425	9450	8425
798	7725	15550	8700	7700
797	8050	17000	7975	8050
796	7625	16575	9000	8075
795	7775	15125	9700	8725
794	7625	15475	9425	9675
793	7925	16575	9800	9225
792	8250	16325	8825	8300
791	7600	16625	9700	7625
790	8025	16575	8125	8475
789	7300	16175	8850	7575
788	7625	15925	8375	8525
787	7975	15600	8750	8475
786	6700	16775	8550	9150
785	8600	16275	8400	8425
784	8300	16375	9250	9050
783	8475	16550	8725	8450
782	7950	16800	8800	9550
781	7125	17125	9000	8450
780	8100	17925	9125	9450
779	7500	17075	8700	8775
778	8250	16325	8950	8000
777	7925	17100	10025	8825
776	8625	17250	9225	8775
775	8200	16375	9500	8200
774	8050	17175	9525	9175
773	8450	16925	9050	8500
772	8400	18100	10300	8325
771	8125	17300	9025	9725
770	8200	15150	8950	9475
769	7200	16600	9825	9000
768	7375	17275	9250	8875
767	8150	16950	9750	8725
766	8100	16750	9175	8725
765	7450	18150	9800	9500
764	8375	18175	9775	9825
763	8575	17850	9500	10225
762	7700	16775	9525	8975
761	8250	16725	9675	9075
760	8300	17300	9450	9300
759	7525	17075	9600	9000
758	8900	17725	8875	9200
757	8800	17425	9175	9275
756	8400	17325	10275	9575
755	8100	19350	10525	9100
754	7300	16625	10375	9050
753	8575	17575	10100	9050
752	8600	17725	9325	9275
751	7500	16300	9000	9050
750	7525	17425	9375	9500
749	7825	16100	9425	9025
748	8400	17150	8750	9475
747	8600	17375	9825	8925
746	8325	17325	10000	9225
745	8450	19275	8850	9075
744	7775	18450	9650	8600
743	8050	17700	9325	9100
742	8150	17775	9775	9200
741	7900	18425	9675	9625
740	8450	18300	9400	9100
739	8150	18500	9850	9075
738	7950	17375	10925	8525
737	8100	18025	9825	9175
736	8025	19700	10375	9775
735	8500	17075	9700	9875
734	8775	17500	10050	9275
733	7575	17925	9225	9700
732	7100	18350	10100	9175
731	8800	19125	10100	9150
730	8775	17550	9575	8750
729	8675	16675	10100	9125
728	8150	17700	9450	8975
727	8850	18775	10050	8925
726	9325	19200	9400	8850
725	8475	17175	10125	10400
724	7750	19400	10250	9475
723	7600	19250	9425	9025
722	7950	18800	10500	9250
721	7900	18975	10650	9175
720	8350	18550	9325	9375
719	8650	18550	9850	10150
718	8675	18775	9825	9500
717	7700	18900	9225	9000
716	8350	18525	10025	9375
715	8700	17950	10175	9400
714	8575	18250	9950	8775
713	7675	17450	11375	9075
712	8450	18200	10700	9525
711	7925	17900	10975	9550
710	8175	17175	10725	9950
709	8675	17575	10700	9050
708	9050	18600	10125	9500
707	7850	17400	10475	9775
706	8050	17575	9850	10250
705	8350	18350	10950	9650
704	7700	17175	11100	9350
703	8300	17600	10400	9050
702	8475	18000	10975	9575
701	8550	18550	10475	8900
700	8300	19300	9950	9450
699	8200	19250	9500	9725
698	8350	19900	11525	9600
697	8975	19275	10875	9075
696	8400	18000	10275	9000
695	8275	18950	11050	9725
694	8425	19050	9525	10325
693	9200	18575	10175	8775
692	9975	18600	9500	9375
691	7800	19225	9550	9575
690	7875	18775	10800	9975
689	8150	19225	10525	10275
688	8425	18525	9950	10275
687	9000	19525	10800	10500
686	8625	19975	9875	9725
685	8925	19725	11250	9425
684	8900	19275	10875	10325
683	9075	19075	10100	9925
682	9025	19100	10775	9225
681	8675	19025	10125	9575
680	9400	19875	9775	9875
679	9025	18725	11000	10125
678	9675	18400	10200	9700
677	8375	19375	10450	8875
676	8350	18600	10825	9500
675	8200	19025	10275	10325
674	8450	18450	9825	9525
673	9150	18325	10725	9375
672	8625	19300	10500	10375
671	8875	18750	10325	10675
670	9500	20200	10575	9725
669	9450	19650	11225	9575
668	8950	19625	11175	10500
667	8975	19425	10100	10475
666	9625	19675	11250	9925
665	8300	20325	10900	8500
664	8400	18925	10675	9925
663	8750	20025	10575	10450
662	8925	19250	10900	10250
661	8850	21425	11375	9425
660	9525	20475	10575	10200
659	8725	20050	10750	9700
658	8675	21500	11275	10100
657	8100	21350	10050	9725
656	8800	20150	11000	9800
655	9275	19250	10550	10225
654	9350	19550	10925	9875
653	9000	19575	10775	9475
652	9650	19850	11225	10475
651	9975	19075	11025	9450
650	9825	18725	10425	10200
649	8275	20650	11250	9950
648	9075	19125	10500	8875
647	10025	20575	11300	10625
646	9450	20200	11850	10525
645	9125	20625	11425	10550
644	9850	19900	12700	10150
643	8925	21300	11725	10350
642	9025	19975	12375	10775
641	9350	20175	11725	10050
640	9750	21000	10950	10650
639	8975	20200	11700	9600
638	8800	20550	11375	10225
637	8750	20525	11725	9900
636	7625	20500	11925	9750
635	8825	20225	10525	9475
634	8950	18375	11425	9125
633	8725	18850	11200	9600
632	10275	19225	10875	9750
631	8550	20925	10700	11050
630	9350	21550	10850	11850
629	9425	21250	11525	9950
628	9750	21325	13350	10175
627	8650	20900	11600	10525
626	9500	20375	10775	11350
625	8675	19400	11150	10525
624	8250	21525	11750	10525
623	8575	19525	11450	9725
622	8875	19700	11300	10950
621	9025	19475	10325	9750
620	9350	20850	10775	9875
619	8700	20100	10475	9650
618	8375	21200	11425	9675
617	8800	22475	12475	10425
616	9375	21600	11400	11025
615	9325	20150	10850	10925
614	8225	18150	10975	10250
613	9425	19300	12300	8900
612	9300	20250	10750	9550
611	8850	20250	11325	9600
610	9675	19600	10825	9600
609	9250	19775	11475	10275
608	9725	19925	10675	10425
607	8475	19900	10650	11200
606	8850	17825	11400	9725
605	9525	21100	10225	9950
604	9075	21625	10200	9800
603	10050	20175	10475	9550
602	9625	20300	10825	10350
601	9225	20350	11075	10075
600	9875	21725	10875	10500
599	8250	20150	11200	10425
598	8925	20600	11275	9650
597	10625	19425	11750	10225
596	10425	19850	11100	10175
595	9450	20950	10575	9100
594	8800	20775	10450	9500
593	9000	20900	11025	10950
592	9100	20875	10900	9550
591	9225	20825	11325	10075
590	9725	19175	12400	10400
589	10200	19750	11300	10150
588	8625	19625	11200	10150
587	8950	20875	11175	10325
586	9500	20925	11975	11000
585	9950	19600	11475	10025
584	8525	20825	11250	10825
583	9325	20375	11600	11025
582	9050	20825	12450	9900
581	9000	20575	11950	10725
580	9400	20725	10900	10825
579	8850	21450	11725	10925
578	8925	20950	11950	10525
577	9475	20150	11075	10850
576	9350	21225	11000	10300
575	9775	20600	11100	11050
574	9150	20900	10900	10700
573	9725	20600	11000	10875
572	9925	20775	10950	9725
571	9975	21600	11625	10425
570	9600	20625	11525	9850
569	9150	20850	11000	10275
568	8725	20450	11250	10600
567	10225	21825	11325	10675
566	10100	20925	12050	10700
565	10425	22150	12000	10225
564	9300	21475	11800	10850
563	9900	21825	12100	10300
562	9975	21375	12000	10125
561	9975	21125	11650	10900
560	9625	21450	11650	10375
559	9525	21875	12000	10675
558	9250	20925	11450	10125
557	9325	20125	11800	10175
556	9275	21575	12025	9625
555	9300	21275	11025	10050
554	9900	21125	10875	10325
553	9475	20800	11625	11225
552	10175	21600	11425	11200
551	9600	21100	11225	10625
550	10700	20450	11475	11350
549	9700	21750	11650	11225
548	9950	21925	12025	10875
547	10150	21775	10800	10350
546	8825	21650	11450	10775
545	9225	21550	11575	9575
544	8750	19725	13050	9500
543	9150	20975	12175	10200
542	8875	21200	11850	9875
541	10225	20525	10600	9825
540	9025	20325	11750	10125
539	9125	21650	11875	10625
538	8825	19400	11000	9750
537	9275	20050	11975	9275
536	9725	21575	12350	9075
535	10125	21800	11775	10450
534	13750	23875	13550	11375
533	14500	24275	14150	12350
532	15625	25600	14950	12925
531	12900	27050	15100	14700
530	9625	28700	15450	14525
529	8875	22975	13050	12400
528	8725	21850	13100	11350
527	8075	21300	11100	10025
526	8375	20150	10825	9350
525	8700	21000	11050	9400
524	7975	21300	11125	9625
523	7950	19200	11350	9550
522	8800	21025	10750	10575
521	8500	22175	10675	9500
520	9275	20750	10925	9850
519	8175	19350	10800	10825
518	8225	19025	11050	8875
517	7475	20175	10750	9875
516	8775	20900	10675	9150
515	8200	19475	11750	9650
514	8200	20275	10400	9325
513	8250	21250	12000	9675
512	8550	20225	10925	8250
511	8575	18900	12100	9350
510	8225	19350	11225	9750
509	8175	18775	10375	8825
508	8875	19950	11300	9125
507	8550	18925	12050	10200
506	8400	19075	11000	9300
505	8200	18775	10950	9425
504	9050	19350	11600	9525
503	9550	20000	11625	8950
502	8600	19125	11175	9325
501	8175	19250	11250	10575
500	7725	20500	10550	9575
499	8500	21275	11000	8825
498	8075	23200	12225	9300
497	9125	19475	11775	9300
496	8200	21375	12425	10450
495	8050	27050	12875	11650
494	8700	27975	14575	12875
493	8225	25050	13050	10100
492	8125	19700	11950	9500
491	8325	17775	10325	8225
490	8175	17775	10900	8450
489	8325	16225	9625	8650
488	8625	17750	10250	8950
487	8350	17600	10750	8050
486	7975	17550	10775	9350
485	8825	18225	11225	8475
484	9625	17350	10600	8900
483	8825	18125	9975	8775
482	7900	17250	9100	8600
481	7975	17825	10000	8225
480	8800	17950	10250	8750
479	8600	18025	9725	8100
478	8750	17125	10825	8050
477	8625	17250	11225	8425
476	8100	16600	10850	9475
475	8550	16875	10925	7625
474	8300	18225	9975	8275
473	8550	16850	10850	8900
472	8250	18025	11425	6900
471	8100	17750	10950	8900
470	8375	17475	10475	7725
469	8300	17975	9675	7950
468	7775	17650	11100	8575
467	8925	17850	11000	8125
466	8525	18125	10600	7775
465	8150	18000	10800	9350
464	9050	18025	10325	8375
463	9100	17150	10225	7750
462	8000	17500	10325	9025
461	8850	17600	10275	7975
460	8825	16750	10000	8350
459	8300	16700	9725	7750
458	9225	17425	11000	7925
457	8450	18050	10250	7275
456	7875	18700	10275	8700
455	9325	18625	10925	8800
454	8375	18725	9900	8650
453	8550	17500	10075	8275
452	8950	17500	10150	8050
451	8725	17625	11250	8375
450	8750	17700	11100	8350
449	8300	17950	10775	8275
448	8375	18200	10175	8725
447	7775	18350	10575	8475
446	8300	17625	10500	7700
445	7900	17825	10150	8250
444	8350	17800	9725	7850
443	8825	17050	10225	7425
442	7825	17250	9750	7425
441	8000	17500	9525	7625
440	8100	16725	10600	7675
439	7700	17025	10075	7000
438	8250	17650	10800	7475
437	8700	17575	10575	7950
436	8275	16100	10925	8225
435	7950	18225	11050	7650
434	8600	17150	11250	7350
433	8675	17000	10500	7825
432	7925	17925	10525	8050
431	8025	18400	10325	7825
430	8500	17025	10225	7800
429	7900	16600	9725	7825
428	8475	17250	10500	8725
427	8675	17900	10375	8275
426	8075	17875	10450	7125
425	8175	17550	11200	7775
424	9200	17450	9325	7725
423	9000	17925	10950	8050
422	7850	18350	10450	7175
421	7375	16800	10025	8625
420	7750	16675	10250	7875
419	8200	17025	10050	8025
418	7925	16525	9700	7300
417	7250	16150	9500	7100
416	6925	15775	9100	7775
415	7075	16150	9250	7525
414	7300	15225	8800	6850
413	8250	15225	8700	6525
412	6500	13900	8900	6875
411	7225	15700	9075	6575
410	6525	15000	8800	6325
409	5875	14150	8000	6700
408	6550	13700	9300	6575
407	6500	14400	8550	6325
406	6575	13425	8325	6675
405	7125	14450	8450	6700
404	6700	13725	8825	6225
403	7150	14225	8825	6025
402	7325	15450	8275	6925
401	10175	16350	9400	6800
400	13350	15825	10300	7775
399	18800	21025	11775	9900
398	21475	25800	14550	11775
397	12800	41700	21050	13425
396	6175	41725	25875	14100
395	4350	19250	14025	8450
394	4275	12500	7600	5350
393	4300	10750	6675	5250
392	4525	10675	6400	4975
391	3975	10375	5525	4600
390	4125	9800	5225	4825
389	4150	9950	5550	4475
388	3525	10350	5425	5200
387	4050	9550	6000	4225
386	3950	9800	5675	4525
385	3700	9525	5250	4225
384	4325	10050	5350	4325
383	3725	9450	5400	4225
382	3550	8875	5000	4400
381	3425	8850	5375	3575
380	3725	9250	5025	4150
379	4325	10000	5625	4725
378	4125	10500	5975	5300
377	3675	10925	6475	4725
376	4125	12250	7275	6100
375	4050	13725	7375	5050
374	3275	10850	6275	4850
373	3600	10100	5975	4450
372	3675	10725	5250	4775
371	3850	9325	5175	4475
370	4100	8875	5175	5100
369	4025	9175	4800	4800
368	3550	8025	5250	4775
367	4225	8875	5500	4500
366	3600	8175	4800	4275
365	4075	8075	5400	4150
364	4250	9450	4950	4275
363	3650	8200	5350	4650
362	3550	8325	6125	4700
361	3750	8600	4750	4450
360	4250	8375	4850	5150
359	4700	8675	5150	4500
358	4350	8300	4925	4475
357	3500	8875	5600	4600
356	4000	8875	5700	3850
355	4100	8825	4675	4775
354	3925	8425	4925	4800
353	3250	8425	5500	4200
352	3450	9200	4600	4100
351	4100	9450	5025	3900
350	4225	8625	5150	4200
349	4175	8500	5125	3975
348	3875	8000	5225	4450
347	3825	8625	5150	4550
346	3850	8625	5025	3675
345	4075	8775	4350	4325
344	4200	9250	5075	4000
343	4225	8075	5150	4475
342	4175	8200	4800	4675
341	3850	8575	4825	3700
340	3925	8925	5150	4550
339	3875	8125	5425	4700
338	4075	8625	5275	4275
337	3950	8300	5100	4275
336	3750	8425	5200	4200
335	4025	8775	5425	4250
334	4325	9025	5275	4425
333	4050	8850	5000	4350
332	3400	8925	5750	4200
331	4075	8900	6050	4675
330	3750	8850	5775	4225
329	4425	7900	5325	4000
328	4025	8900	4800	3875
327	4175	8750	5275	4500
326	4350	8900	4825	4350
325	4400	9350	5075	4125
324	3875	9175	5075	4475
323	4225	9275	5525	4375
322	4275	8550	4875	4275
321	4150	8975	5250	3525
320	4225	9850	5175	3850
319	4100	8900	5025	4175
318	4125	8975	5350	4575
317	3850	9425	4950	4625
316	3775	9125	5750	4525
315	4075	9325	5725	4000
314	4375	9200	5375	4425
313	4550	9325	4575	3850
312	4400	7600	4550	4400
311	4500	9050	4175	3925
310	4300	10050	4350	4200
309	3825	9400	4050	4100
308	4175	8450	4375	3625
307	3475	7550	4125	3775
306	3825	7725	3800	3375
305	3400	7700	3825	3600
304	3200	7350	4325	3550
303	3650	6850	3700	3425
302	3300	7600	4275	3175
301	2725	7000	3925	3300
300	3125	6750	3775	2875
299	2800	6350	3925	2925
298	2625	6925	3850	3150
297	2525	6650	3725	2925
296	2650	5800	4050	3175
295	2325	6675	4275	3175
294	2625	10425	5975	4700
293	2550	10750	7125	4000
292	2275	11700	6500	4825
291	2100	17100	9925	5600
290	3450	12450	8725	4625
289	6775	7250	4900	3150
288	11125	7850	4225	4375
287	10925	13450	6875	5975
286	12025	22125	12075	8125
285	12275	18850	11700	8675
284	8200	16375	7250	8150
283	4600	17525	7500	8100
282	1625	11250	6725	6025
281	975	4750	3400	2375
280	1050	2525	1650	1200
279	700	2125	1100	1050
278	675	1950	1450	1125
277	725	1825	1300	850
276	500	1525	1225	1125
275	550	1975	1125	1025
274	550	2300	775	800
273	575	1700	675	1100
272	550	1525	850	850
271	500	1575	1050	700
270	475	1875	725	900
269	450	1725	825	1150
268	525	1900	1075	825
267	325	2150	1050	1125
266	575	2250	925	1000
265	750	1800	950	1000
264	575	1400	950	800
263	600	1250	1150	750
262	475	1650	975	675
261	500	1875	725	775
260	675	1525	750	675
259	550	2000	875	725
258	625	1950	1075	800
257	575	1850	825	850
256	650	1600	575	825
255	500	1500	575	800
254	625	1525	1000	875
253	500	1675	850	975
252	575	1625	725	900
251	600	1575	725	900
250	625	1600	800	800
249	550	1850	700	700
248	425	1675	1050	825
247	475	1600	750	875
246	400	1700	750	875
245	450	2025	875	900
244	600	1450	675	700
243	225	1750	725	775
242	525	1675	1000	800
241	425	1775	925	750
240	450	1500	700	975
239	350	1975	675	1000
238	550	1675	750	700
237	725	1850	975	1100
236	475	1775	950	900
235	375	1525	725	675
234	400	1725	625	825
233	625	1750	725	675
232	675	1275	1250	750
231	475	1750	875	1075
230	550	1775	725	925
229	800	1700	750	700
228	600	1575	900	875
227	550	2025	925	550
226	475	2325	925	1000
225	450	1975	800	1050
224	650	1875	675	875
223	550	1750	775	650
222	500	1500	1000	600
221	400	1800	975	875
220	525	1725	975	1250
219	525	1575	825	875
218	525	1725	875	800
217	625	1375	900	725
216	475	1125	700	675
215	325	1425	800	600
214	450	1575	1000	775
213	225	1425	1125	1050
212	400	1275	875	925
211	625	1475	925	725
210	625	1525	925	900
209	475	1475	800	725
208	450	1500	875	775
207	450	1675	725	775
206	350	1725	900	825
205	325	1725	950	925
204	325	1675	800	850
203	550	1750	950	925
202	600	1875	600	975
201	500	1725	950	1025
200	525	1525	850	800
199	425	1575	625	650
198	475	1775	900	875
197	400	1775	850	900
196	475	1925	1000	800
195	350	1850	900	700
194	450	1850	850	825
193	400	1700	825	700
192	525	1775	925	875
191	500	1450	950	1025
190	300	1550	1000	700
189	325	1200	900	825
188	550	1400	825	650
187	400	1600	1000	625
186	550	1425	900	875
185	450	1675	925	825
184	375	1275	950	900
183	325	1650	875	600
182	500	1375	825	800
181	500	1625	800	850
180	350	1175	800	700
179	275	1525	950	700
178	500	1475	750	650
177	350	1450	775	700
176	425	1500	900	825
175	475	1375	800	525
174	625	1400	550	625
173	425	1175	750	1025
172	600	1675	600	750
171	250	1425	700	925
170	500	1475	675	650
169	475	1750	750	750
168	625	1500	975	1025
167	400	1725	775	750
166	325	1600	775	825
165	375	1475	1075	850
164	475	1425	1125	950
163	425	1325	850	600
162	500	1325	550	750
161	400	1500	775	975
160	300	1750	975	800
159	675	1575	750	1025
158	400	1550	900	775
157	475	1475	975	775
156	525	1775	925	750
155	450	1725	1025	950
154	550	1750	900	875
153	725	1450	925	850
152	525	1600	925	975
151	475	1625	1075	850
150	425	1800	625	1225
149	300	1250	775	975
148	575	1325	775	800
147	325	1425	1150	950
146	375	1450	675	825
145	475	1700	700	550
144	500	1750	875	1025
143	450	1800	900	850
142	400	1825	725	575
141	475	1775	875	825
140	625	1525	675	600
139	425	1650	825	700
138	500	1675	950	850
137	325	1575	700	775
136	250	1625	1025	825
135	550	1400	875	625
134	425	1450	850	825
133	525	1425	825	850
132	450	1250	700	725
131	325	1375	700	650
130	475	1400	625	600
129	425	1775	700	800
128	475	1175	1125	575
127	300	1425	1075	575
126	575	1650	1250	750
125	475	1550	1200	600
124	475	1525	850	575
123	425	1575	850	725
122	400	1625	1175	925
121	700	1575	925	800
120	600	1550	775	700
119	525	1425	950	975
118	500	1250	825	950
117	475	1625	550	725
116	625	1650	825	900
115	325	1450	750	600
114	425	1350	725	650
113	550	1425	750	775
112	500	1475	775	475
111	450	1475	700	600
110	400	1675	925	800
109	400	1500	1050	775
108	450	1125	700	875
107	100	975	600	625
106	300	1250	800	650
105	475	1425	950	625
104	450	1200	775	725
103	475	1550	925	775
102	525	1425	975	1000
101	825	1775	675	650
100	475	1475	650	1150
99	400	1575	900	925
98	400	1375	975	850
97	475	1500	1025	850
96	700	1175	600	750
95	525	1425	750	675
94	700	1325	700	825
93	475	1450	800	725
92	500	1525	775	550
91	525	1250	725	675
90	400	1525	750	725
89	325	1525	950	600
88	325	1400	925	525
87	475	1725	875	650
86	350	1375	900	800
85	425	1475	1050	700
84	475	1275	750	825
83	325	1375	650	775
82	350	1575	900	625
81	300	1650	625	550
80	400	1325	775	500
79	425	1175	550	850
78	550	1875	550	700
77	475	1200	675	600
76	400	1575	900	800
75	600	1300	650	750
74	575	1375	750	550
73	375	1425	775	775
72	350	1325	900	600
71	475	1425	600	400
70	325	1550	875	525
69	550	1575	750	675
68	375	1175	850	575
67	525	1725	1075	725
66	425	1550	750	625
65	400	1175	825	600
64	225	1325	775	575
63	275	1675	925	950
62	325	1625	875	850
61	450	2400	1150	825
60	350	1925	1150	725
59	300	1625	600	875
58	350	1250	600	800
57	350	1375	850	525
56	450	875	775	325
55	375	1325	650	700
54	325	1050	550	525
53	400	1100	725	825
52	400	1475	525	450
51	425	1375	800	650
50	550	1625	950	675
49	375	1850	725	825
48	325	2400	1250	925
47	275	2400	1100	875
46	500	1475	1025	1000
45	525	1200	775	750
44	275	1225	675	475
43	300	1000	400	575
42	550	1275	650	575
41	400	1200	875	475
40	400	800	600	525
39	425	1225	650	425
38	350	1200	600	325
37	375	1075	525	450
36	325	875	725	425
35	325	800	375	325
34	275	900	450	400
33	375	1025	400	300
32	300	925	475	575
31	275	1900	750	825
30	350	1600	975	750
29	475	1350	575	850
28	500	1725	850	725
27	675	1125	600	450
26	550	975	550	500
25	475	1150	575	550
24	225	1400	425	425
23	500	1375	725	375
22	625	1450	675	575
21	525	1000	600	450
20	650	1200	600	425
19	375	1025	350	500
18	325	1100	550	500
17	300	925	450	550
16	275	1525	700	675
15	400	1950	1350	750
14	325	1175	1050	700
13	325	725	375	350
12	300	525	400	350
11	325	425	375	375
10	150	375	250	150
9	75	325	200	175
8	100	325	275	125
7	275	250	50	125
6	200	300	225	225
5	250	600	200	350
4	350	325	250	200
3	100	325	200	300
2	75	425	325	225
1	0	150	200	125
0	50	100	75	50

## Sheet: Fig.1k
Fig. 1k
	Transmittance (a.u.)
Wavenumber (cm-1)	CN	CN-KI	CN-KI3-KI	CN-KI3-KI-MV
399.675	0	0	0	0
400.157	69.443	30.6605	22.7572	18.1658
400.639	67.4544	32.6642	24.1624	19.4499
401.121	63.4108	33.6885	24.9577	20.2249
401.603	57.5509	33.6335	24.8561	20.1817
402.085	50.0943	32.6385	23.8651	19.3217
402.567	41.5993	31.1041	22.351	18.0039
403.05	33.0326	29.5332	20.8659	16.7577
403.532	25.5087	28.3176	19.8924	16.0168
404.014	19.7083	27.5081	19.5335	15.8285
404.496	15.675	26.8829	19.5429	15.9096
404.978	13.0963	26.1522	19.5391	15.873
405.46	11.6649	25.1788	19.2524	15.4762
405.942	11.2873	24.0534	18.6316	14.7202
406.424	12.0764	23.0586	17.8329	13.834
406.906	14.1485	22.5033	17.1081	13.1394
407.389	17.4298	22.5437	16.6501	12.8732
407.871	21.5673	23.0843	16.4846	13.0698
408.353	26.0536	23.8336	16.4676	13.5597
408.835	30.3777	24.4591	16.3926	14.0894
409.317	34.142	24.7428	16.1225	14.4625
409.799	37.1378	24.6776	15.675	14.6377
410.281	39.2873	24.452	15.2248	14.7225
410.764	40.5926	24.342	15.0135	14.8968
411.246	41.0591	24.5282	15.1876	15.2713
411.728	40.6368	24.9973	15.7116	15.809
412.21	39.2112	25.5364	16.3715	16.3269
412.692	36.6828	25.8825	16.9143	16.627
413.174	33.0765	25.8479	17.1606	16.5972
413.656	28.6638	25.4339	17.1081	16.2973
414.138	23.9508	24.8106	16.9106	15.9228
414.62	19.5942	24.2246	16.792	15.7106
415.103	16.1118	23.8284	16.8995	15.7826
415.585	13.7153	23.6001	17.2275	16.0819
416.067	12.3432	23.3591	17.6364	16.4028
416.549	11.8027	22.8781	17.9435	16.5066
417.031	11.9558	22	18.0108	16.2248
417.513	12.819	20.7552	17.8173	15.5559
417.995	14.5224	19.4028	17.4828	14.7029
418.477	17.1092	18.3576	17.2081	14.011
418.959	20.3084	17.931	17.1263	13.7526
419.442	23.57	18.0989	17.1888	13.9255
419.924	26.3177	18.5566	17.2146	14.2929
420.406	28.2133	18.9646	17.0427	14.5837
420.888	29.2185	19.1549	16.6429	14.6688
421.37	29.4783	19.1419	16.1135	14.5747
421.852	29.229	19.0703	15.6331	14.4395
422.334	28.6946	19.1012	15.3667	14.411
422.816	28.0383	19.3369	15.4086	14.5786
423.298	27.316	19.7618	15.7278	14.9158
423.781	26.4982	20.2677	16.1969	15.3051
424.263	25.5253	20.7142	16.6478	15.5921
424.745	24.3858	21.0197	16.9633	15.6783
425.227	23.1625	21.2002	17.1201	15.5648
425.709	22.0331	21.3598	17.1832	15.3497
426.191	21.1882	21.6152	17.2485	15.1623
426.673	20.7522	22.0224	17.3774	15.0897
427.155	20.7257	22.5364	17.5549	15.1283
427.637	21.0012	23.0424	17.7091	15.2004
428.12	21.4264	23.4179	17.7607	15.2091
428.602	21.8793	23.6013	17.6806	15.1053
429.084	22.3168	23.6237	17.5134	14.9203
429.566	22.7642	23.5879	17.3625	14.7528
430.048	23.2739	23.6083	17.3321	14.7114
430.53	23.8668	23.7377	17.4643	14.8453
431.012	24.5019	23.9398	17.7157	15.1143
431.495	25.0844	24.1077	17.9769	15.4054
431.977	25.5144	24.133	18.1381	15.5985
432.459	25.7226	23.9565	18.1346	15.6167
432.941	25.7038	23.6078	17.9813	15.4678
433.423	25.5049	23.1828	17.7531	15.2282
433.905	25.194	22.7989	17.5446	15.0035
434.387	24.8168	22.528	17.4116	14.8651
434.869	24.3782	22.3682	17.3511	14.8227
435.351	23.8523	22.2554	17.3087	14.8278
435.834	23.2212	22.115	17.2254	14.8161
436.316	22.5096	21.9077	17.0751	14.749
436.798	21.802	21.6577	16.8857	14.6393
437.28	21.2099	21.434	16.7202	14.5391
437.762	20.8333	21.3098	16.6415	14.508
438.244	20.7105	21.3151	16.6711	14.5725
438.726	20.807	21.4209	16.7805	14.7116
439.208	21.0383	21.5561	16.9084	14.8706
439.69	21.3138	21.6473	16.9974	14.992
440.173	21.5781	21.6572	17.0258	15.0472
440.655	21.8221	21.5973	17.0177	15.0467
441.137	22.0778	21.5214	17.0298	15.0334
441.619	22.3851	21.4892	17.1153	15.0528
442.101	22.7577	21.5324	17.2914	15.1255
442.583	23.1605	21.6303	17.5199	15.2299
443.065	23.5254	21.7255	17.7281	15.3172
443.547	23.7795	21.759	17.8457	15.3428
444.029	23.8878	21.7117	17.8472	15.2993
444.512	23.8651	21.6153	17.7627	15.223
444.994	23.7656	21.536	17.6608	15.1763
445.476	23.6468	21.5304	17.6055	15.2081
445.958	23.5423	21.615	17.6251	15.3269
446.44	23.4453	21.7519	17.6963	15.4918
446.922	23.3224	21.8742	17.7646	15.6375
447.404	23.1393	21.9182	17.7742	15.7043
447.886	22.8911	21.8624	17.704	15.6732
448.369	22.6096	21.7362	17.5776	15.5719
448.851	22.3522	21.6047	17.4509	15.4603
449.333	22.1698	21.5281	17.3785	15.3934
449.815	22.0782	21.5271	17.3812	15.3902
450.297	22.0525	21.574	17.4387	15.427
450.779	22.0415	21.6089	17.5024	15.4526
451.261	21.9988	21.5758	17.5252	15.4208
451.743	21.9055	21.4506	17.4852	15.3137
452.226	21.7835	21.2585	17.3996	15.1557
452.708	21.6804	21.0585	17.3118	14.9981
453.19	21.6435	20.9136	17.2665	14.8923
453.672	21.6879	20.8517	17.2799	14.8568
454.154	21.7905	20.8564	17.3329	14.872
454.636	21.9026	20.8807	17.3836	14.8933
455.118	21.9798	20.88	17.3952	14.8816
455.6	21.9992	20.8346	17.3531	14.8222
456.082	21.9713	20.7647	17.276	14.7356
456.565	21.93	20.7177	17.2044	14.6649
457.047	21.9148	20.7456	17.1814	14.6549
457.529	21.9424	20.8671	17.2235	14.7202
458.011	21.9959	21.0516	17.3085	14.8343
458.493	22.0341	21.231	17.3866	14.9419
458.975	22.0228	21.3414	17.415	14.9968
459.457	21.9581	21.3582	17.3822	14.9878
459.939	21.8675	21.3008	17.3109	14.941
460.421	21.7928	21.2166	17.2407	14.9
460.904	21.7653	21.1509	17.2035	14.8989
461.386	21.7892	21.127	17.2078	14.9454
461.868	21.8378	21.1358	17.2353	15.017
462.35	21.8679	21.1476	17.2544	15.076
462.832	21.8412	21.1325	17.2405	15.0919
463.314	21.7468	21.0813	17.1932	15.0617
463.796	21.6047	21.0099	17.1378	15.0114
464.278	21.4549	20.9495	17.1108	14.9825
464.761	21.3317	20.9225	17.1362	15.0046
465.243	21.2494	20.9284	17.2111	15.0803
465.725	21.1948	20.9394	17.3035	15.181
466.207	21.1411	20.9176	17.3707	15.2645
466.689	21.0652	20.8333	17.3777	15.294
467.171	20.9666	20.687	17.3184	15.2605
467.653	20.8689	20.5099	17.2169	15.1854
468.135	20.8091	20.3522	17.1164	15.109
468.618	20.8139	20.2543	17.0531	15.0651
469.1	20.8836	20.2268	17.0382	15.0634
469.582	20.9903	20.2477	17.0556	15.086
470.064	21.092	20.2778	17.0756	15.1017
470.546	21.1526	20.2831	17.0745	15.0864
471.028	21.1565	20.253	17.0505	15.039
471.51	21.1149	20.207	17.0264	14.9848
471.992	21.0569	20.1843	17.0384	14.9644
472.474	21.0115	20.2204	17.1139	15.0108
472.957	20.9883	20.3234	17.2514	15.127
473.439	20.9745	20.4693	17.4194	15.2841
473.921	20.9456	20.6147	17.5725	15.4367
474.403	20.8866	20.725	17.6789	15.5508
474.885	20.8025	20.7879	17.7325	15.6167
475.367	20.7189	20.8178	17.7546	15.6514
475.849	20.6666	20.841	17.7773	15.6826
476.331	20.6676	20.8804	17.8273	15.7331
476.813	20.7204	20.939	17.9095	15.8046
477.296	20.8022	21.0003	18.0067	15.8789
477.778	20.8802	21.0378	18.0896	15.9281
478.26	20.9318	21.034	18.1361	15.9339
478.742	20.9568	20.9922	18.1432	15.8991
479.224	20.9768	20.9369	18.1287	15.8474
479.706	21.0206	20.8988	18.1179	15.8091
480.188	21.1065	20.8979	18.1286	15.8038
480.67	21.2292	20.9315	18.1593	15.8289
481.152	21.3613	20.9754	18.1906	15.8617
481.635	21.4661	20.9971	18.196	15.8724
482.117	21.5145	20.9741	18.1587	15.8417
482.599	21.5002	20.907	18.0825	15.7732
483.081	21.4389	20.8199	17.9909	15.6924
483.563	21.3585	20.7469	17.9161	15.6336
484.045	21.2795	20.7116	17.879	15.6187
484.527	21.2053	20.7155	17.8801	15.6469
485.01	21.1204	20.7366	17.8989	15.6936
485.492	21.0044	20.7445	17.9083	15.7277
485.974	20.8462	20.7166	17.8888	15.7256
486.456	20.6561	20.6519	17.8405	15.6867
486.938	20.4624	20.5689	17.7806	15.6298
487.42	20.3017	20.496	17.7337	15.583
487.902	20.2002	20.4529	17.7154	15.5656
488.384	20.1634	20.4405	17.7247	15.579
488.866	20.1762	20.4422	17.7449	15.6064
489.349	20.2149	20.4351	17.7562	15.626
489.831	20.2602	20.4042	17.7476	15.6238
490.313	20.3077	20.3535	17.726	15.6044
490.795	20.3676	20.3036	17.7124	15.5879
491.277	20.4549	20.2815	17.7308	15.5997
491.759	20.5759	20.3051	17.793	15.6539
492.241	20.7194	20.3718	17.8891	15.7438
492.723	20.8589	20.4601	17.9911	15.8432
493.205	20.9651	20.5427	18.0668	15.9202
493.688	21.0224	20.6031	18.0977	15.9553
494.17	21.0349	20.6434	18.0866	15.9492
494.652	21.0244	20.6836	18.0563	15.9223
495.134	21.0161	20.7464	18.0341	15.9007
495.616	21.027	20.8453	18.039	15.903
496.098	21.0553	20.9738	18.0702	15.9294
496.58	21.0852	21.1095	18.1098	15.9641
497.062	21.0968	21.2244	18.133	15.9847
497.545	21.0819	21.3021	18.124	15.9778
498.027	21.0501	21.345	18.0849	15.9461
498.509	21.0261	21.3728	18.0346	15.9078
498.991	21.0352	21.409	17.9973	15.8841
499.473	21.091	21.4681	17.9908	15.888
499.955	21.1865	21.547	18.017	15.917
500.437	21.2983	21.6285	18.0634	15.9554
500.919	21.3977	21.6905	18.1112	15.9845
501.401	21.4659	21.7215	18.147	15.9949
501.884	21.5041	21.728	18.1705	15.9936
502.366	21.5321	21.7322	18.1934	16
502.848	21.5763	21.7589	18.2294	16.0336
503.33	21.6519	21.8187	18.2823	16.0995
503.812	21.7566	21.9026	18.3421	16.1835
504.294	21.8717	21.9862	18.3895	16.2589
504.776	21.9755	22.0448	18.4078	16.302
505.258	22.0537	22.0657	18.3923	16.3029
505.74	22.1071	22.0563	18.355	16.2734
506.223	22.1485	22.0388	18.3193	16.2399
506.705	22.1928	22.0395	18.3093	16.2325
507.187	22.2444	22.0721	18.3354	16.2666
507.669	22.2918	22.1303	18.3891	16.3362
508.151	22.3114	22.1906	18.4469	16.4162
508.633	22.2819	22.2276	18.4858	16.4781
509.115	22.195	22.2268	18.494	16.5039
509.597	22.0622	22.1931	18.4785	16.4946
510.079	21.909	22.1463	18.4585	16.4669
510.562	21.7645	22.1108	18.456	16.4434
511.044	21.6483	22.1011	18.4816	16.4391
511.526	21.5629	22.1142	18.529	16.4532
512.008	21.4978	22.1324	18.5778	16.4719
512.49	21.4404	22.1344	18.6055	16.4782
512.972	21.3881	22.109	18.6005	16.4635
513.454	21.3535	22.0603	18.5668	16.4327
513.937	21.3594	22.0057	18.5222	16.4018
514.419	21.4261	21.9645	18.4871	16.3872
514.901	21.5597	21.9474	18.4747	16.3961
515.383	21.7445	21.949	18.4836	16.4209
515.865	21.9484	21.9526	18.5015	16.4441
516.347	22.1333	21.9392	18.5126	16.4478
516.829	22.2727	21.9012	18.5099	16.4266
517.311	22.3588	21.8477	18.4996	16.3915
517.793	22.4012	21.8012	18.4982	16.3666
518.275	22.4143	21.7827	18.5209	16.3731
518.758	22.4049	21.8012	18.5731	16.4192
519.24	22.3645	21.8465	18.6452	16.4931
519.722	22.2742	21.8963	18.7195	16.5707
520.204	22.1161	21.9276	18.7787	16.6271
520.686	21.8873	21.9299	18.8172	16.6496
521.168	21.6056	21.9097	18.8422	16.6432
521.65	21.307	21.8857	18.8692	16.6255
522.132	21.0321	21.8761	18.9105	16.6153
522.615	20.8112	21.8872	18.9666	16.6218
523.097	20.6594	21.9099	19.0246	16.6398
523.579	20.5758	21.9244	19.0645	16.6549
524.061	20.5528	21.9122	19.0701	16.653
524.543	20.5857	21.8663	19.0386	16.6296
525.025	20.6775	21.7971	18.9838	16.5947
525.507	20.8346	21.7272	18.9303	16.5676
525.989	21.057	21.6803	18.9018	16.5663
526.471	21.3292	21.6663	18.9073	16.5952
526.954	21.6181	21.6771	18.9375	16.6423
527.436	21.8807	21.6917	18.9702	16.6849
527.918	22.0822	21.6911	18.9848	16.7041
528.4	22.203	21.6678	18.9723	16.694
528.882	22.2444	21.631	18.9395	16.6652
529.364	22.222	21.5995	18.9035	16.6374
529.846	22.1558	21.5909	18.8829	16.63
530.328	22.0589	21.6104	18.8868	16.6501
530.811	21.9333	21.6472	18.9116	16.6904
531.293	21.7731	21.6791	18.9443	16.7326
531.775	21.574	21.6858	18.972	16.7599
532.257	21.3417	21.6604	18.9904	16.7664
532.739	21.0964	21.6131	19.006	16.761
533.221	20.8671	21.5657	19.0317	16.7612
533.703	20.6818	21.5396	19.0777	16.7833
534.185	20.5588	21.5448	19.144	16.8324
534.668	20.5003	21.5739	19.2186	16.8991
535.15	20.4975	21.6077	19.2838	16.9643
535.632	20.5383	21.6252	19.3244	17.0095
536.114	20.617	21.617	19.3378	17.0279
536.596	20.7366	21.5893	19.3341	17.0264
537.078	20.904	21.5599	19.3312	17.0218
537.56	21.1208	21.5466	19.3428	17.0294
538.042	21.3747	21.5581	19.3725	17.0546
538.524	21.6387	21.5878	19.4104	17.0892
539.006	21.8793	21.6195	19.4409	17.1178
539.489	22.0644	21.6355	19.4509	17.1257
539.971	22.1754	21.6277	19.4383	17.1088
540.453	22.2098	21.6005	19.4133	17.0755
540.935	22.177	21.5676	19.3924	17.0422
541.417	22.0891	21.5419	19.3881	17.0231
541.899	21.9535	21.5274	19.4019	17.0225
542.381	21.7706	21.5168	19.4229	17.033
542.864	21.5388	21.4964	19.4354	17.0408
543.346	21.2631	21.456	19.4281	17.0352
543.828	20.9629	21.3961	19.4016	17.0155
544.31	20.6704	21.3297	19.3684	16.9916
544.792	20.4243	21.2765	19.3471	16.9792
545.274	20.2578	21.2527	19.3519	16.9893
545.756	20.1855	21.2611	19.384	17.0215
546.238	20.2017	21.2893	19.4311	17.0624
546.72	20.2848	21.3158	19.4739	17.0934
547.202	20.411	21.3222	19.4978	17.1011
547.685	20.5627	21.3015	19.4992	17.0847
548.167	20.7335	21.2622	19.488	17.0573
548.649	20.9244	21.2216	19.4799	17.0376
549.131	21.1342	21.1975	19.4882	17.0416
549.613	21.3516	21.1978	19.5149	17.0724
550.095	21.5546	21.2179	19.5508	17.1206
550.577	21.7139	21.2447	19.5804	17.1688
551.059	21.8053	21.2658	19.5929	17.2028
551.542	21.8176	21.2767	19.5877	17.219
552.024	21.7554	21.2827	19.5755	17.2248
552.506	21.6347	21.294	19.5709	17.2329
552.988	21.4745	21.3181	19.584	17.2522
553.47	21.2904	21.3536	19.6134	17.2815
553.952	21.09	21.3902	19.6471	17.3092
554.434	20.8779	21.4137	19.6681	17.3199
554.916	20.662	21.4145	19.6649	17.3034
555.399	20.4571	21.3939	19.6376	17.2619
555.881	20.2866	21.3632	19.5988	17.2093
556.363	20.1746	21.3378	19.5666	17.165
556.845	20.1359	21.3279	19.5536	17.1431
557.327	20.1716	21.3331	19.562	17.146
557.809	20.268	21.3431	19.582	17.1642
558.291	20.4048	21.3452	19.5987	17.183
558.773	20.5627	21.3318	19.6006	17.1906
559.255	20.7313	21.3071	19.5863	17.1856
559.737	20.9094	21.2843	19.5648	17.1762
560.22	21.0985	21.2796	19.5499	17.1753
560.702	21.2959	21.3013	19.5515	17.1908
561.184	21.4887	21.3452	19.5696	17.2208
561.666	21.6547	21.3952	19.5946	17.254
562.148	21.7708	21.4334	19.6137	17.277
562.63	21.8211	21.4484	19.6183	17.2818
563.112	21.8035	21.4429	19.6097	17.2718
563.595	21.7295	21.4309	19.5985	17.2595
564.077	21.6186	21.4313	19.5983	17.2606
564.559	21.489	21.4565	19.6185	17.2849
565.041	21.3501	21.5053	19.6586	17.3308
565.523	21.2034	21.5639	19.7089	17.3865
566.005	21.0471	21.6133	19.7568	17.4372
566.487	20.8842	21.6403	19.7951	17.4744
566.969	20.728	21.6434	19.8261	17.5003
567.451	20.601	21.6334	19.8608	17.5269
567.933	20.5262	21.6256	19.9121	17.5684
568.416	20.52	21.6318	19.9879	17.6331
568.898	20.5835	21.652	20.0853	17.7167
569.38	20.704	21.6756	20.1926	17.8053
569.862	20.8602	21.6873	20.2943	17.8811
570.344	21.0328	21.6773	20.3809	17.9336
570.826	21.2102	21.647	20.4519	17.9634
571.308	21.3871	21.6089	20.5154	17.9825
571.79	21.5612	21.5787	20.5819	18.0058
572.273	21.7255	21.5676	20.6576	18.0444
572.755	21.864	21.5756	20.7409	18.0992
573.237	21.9561	21.5923	20.8238	18.1626
573.719	21.9807	21.6029	20.8972	18.224
574.201	21.9255	21.5963	20.9572	18.2768
574.683	21.7924	21.5711	21.0083	18.323
575.165	21.5977	21.5356	21.0609	18.3716
575.647	21.3659	21.5019	21.1258	18.4321
576.13	21.1201	21.4781	21.2064	18.5075
576.612	20.8778	21.4635	21.2967	18.5907
577.094	20.6478	21.4489	21.384	18.6674
577.576	20.4342	21.4232	21.456	18.7242
578.058	20.2439	21.38	21.5069	18.755
578.54	20.0894	21.3222	21.5409	18.7659
579.022	19.9877	21.2606	21.5694	18.771
579.504	19.9554	21.2088	21.6044	18.7866
579.986	20.0005	21.1754	21.6512	18.8216
580.469	20.1178	21.1605	21.7059	18.8735
580.951	20.2903	21.157	21.7571	18.9301
581.433	20.4965	21.1565	21.7938	18.9772
581.915	20.7165	21.1556	21.8107	19.0054
582.397	20.9371	21.1587	21.812	19.0157
582.879	21.1518	21.1753	21.8084	19.0168
583.361	21.3544	21.2144	21.8114	19.0206
583.843	21.5336	21.2773	21.8267	19.0337
584.326	21.6724	21.3558	21.8513	19.0543
584.808	21.749	21.4339	21.8756	19.0733
585.29	21.7458	21.4962	21.8897	19.0803
585.772	21.6575	21.5351	21.8895	19.0705
586.254	21.4942	21.5532	21.8793	19.0479
586.736	21.2793	21.5607	21.8685	19.023
587.218	21.0415	21.5688	21.866	19.0071
587.7	20.8083	21.5826	21.8748	19.0063
588.182	20.5977	21.5979	21.8894	19.0179
588.665	20.4195	21.6043	21.8993	19.0332
589.147	20.2798	21.5915	21.8947	19.0421
589.629	20.1853	21.5564	21.873	19.0408
590.111	20.1467	21.5063	21.8405	19.0329
590.593	20.1762	21.4562	21.8103	19.0285
591.075	20.2806	21.421	21.7946	19.0372
591.557	20.4555	21.409	21.7992	19.0628
592.039	20.6822	21.4182	21.8205	19.0998
592.521	20.9329	21.4388	21.8482	19.1374
593.004	21.1769	21.4592	21.871	19.1639
593.486	21.3898	21.4739	21.8835	19.1741
593.968	21.5595	21.4862	21.8883	19.1716
594.45	21.6834	21.5058	21.8939	19.1661
594.932	21.7642	21.5423	21.9087	19.1671
595.414	21.8041	21.5984	21.9355	19.1782
595.896	21.802	21.6679	21.9699	19.1951
596.378	21.7549	21.7385	22.0024	19.2079
596.861	21.6626	21.7974	22.0241	19.2074
597.343	21.5322	21.8383	22.032	19.1904
597.825	21.3791	21.8636	22.0302	19.1622
598.307	21.2245	21.8825	22.0283	19.1345
598.789	21.0903	21.9055	22.0357	19.1194
599.271	20.9908	21.937	22.0559	19.123
599.753	20.9316	21.9737	22.0853	19.1428
600.235	20.9105	22.0063	22.1146	19.1696
600.717	20.9227	22.0258	22.1355	19.1934
601.2	20.9648	22.0285	22.1444	19.2079
601.682	21.0376	22.0191	22.1449	19.2142
602.164	21.1432	22.0071	22.1449	19.2181
602.646	21.2803	22.0024	22.1524	19.2266
603.128	21.4395	22.0085	22.1697	19.2426
603.61	21.6037	22.0215	22.1932	19.263
604.092	21.7495	22.0316	22.2147	19.281
604.574	21.8558	22.0298	22.227	19.2903
605.057	21.9101	22.0131	22.228	19.2897
605.539	21.9104	21.9857	22.2218	19.2839
606.021	21.8642	21.9574	22.2161	19.2808
606.503	21.7826	21.9369	22.2172	19.2866
606.985	21.676	21.928	22.2262	19.3018
607.467	21.5497	21.9268	22.2383	19.3208
607.949	21.4062	21.9249	22.2455	19.3344
608.431	21.2495	21.9142	22.2413	19.3352
608.913	21.088	21.8927	22.2255	19.3224
609.396	20.9363	21.8649	22.2045	19.3022
609.878	20.8127	21.8396	22.1883	19.2853
610.36	20.7316	21.8237	22.1848	19.2801
610.842	20.7005	21.8182	22.1958	19.2891
611.324	20.7165	21.8166	22.2161	19.3072
611.806	20.7702	21.8093	22.2364	19.3254
612.288	20.8489	21.7877	22.2481	19.3346
612.77	20.9427	21.7504	22.2477	19.3317
613.253	21.0461	21.7035	22.2379	19.3199
613.735	21.1558	21.6578	22.2252	19.3065
614.217	21.2674	21.6225	22.2148	19.2977
614.699	21.3722	21.6002	22.2078	19.2948
615.181	21.4559	21.5859	22.1999	19.2933
615.663	21.5032	21.5704	22.1851	19.2862
616.145	21.5027	21.5455	22.1599	19.2686
616.627	21.4516	21.5097	22.1267	19.2418
617.109	21.3574	21.4689	22.0935	19.213
617.592	21.2351	21.4338	22.0708	19.193
618.074	21.1021	21.4143	22.0663	19.1897
618.556	20.9714	21.4135	22.0803	19.204
619.038	20.8507	21.427	22.1059	19.2296
619.52	20.7427	21.4453	22.1324	19.2556
620.002	20.6494	21.4597	22.1512	19.2734
620.484	20.5755	21.4659	22.1589	19.2796
620.966	20.5288	21.4663	22.159	19.2778
621.448	20.517	21.4666	22.158	19.2752
621.931	20.5439	21.4723	22.1623	19.2785
622.413	20.6062	21.4838	22.1731	19.289
622.895	20.6932	21.4966	22.1866	19.3028
623.377	20.7897	21.5031	22.1965	19.3124
623.859	20.882	21.4978	22.1982	19.3125
624.341	20.9615	21.4811	22.1924	19.3031
624.823	21.0258	21.4589	22.1846	19.2903
625.305	21.076	21.4398	22.1823	19.2822
625.788	21.1134	21.4302	22.1902	19.285
626.27	21.1352	21.4306	22.2071	19.2988
626.752	21.1357	21.4357	22.2263	19.3175
627.234	21.1081	21.4374	22.2386	19.3319
627.716	21.0499	21.4303	22.2375	19.3349
628.198	20.9651	21.4146	22.2226	19.3253
628.68	20.8651	21.3966	22.1999	19.3081
629.162	20.7652	21.3842	22.1785	19.2916
629.644	20.6778	21.3821	22.1652	19.2821
630.127	20.6099	21.3886	22.162	19.2806
630.609	20.5619	21.3958	22.1649	19.2824
631.091	20.5296	21.3943	22.1673	19.2802
631.573	20.5092	21.3774	22.1637	19.2686
632.055	20.5003	21.3461	22.153	19.2474
632.537	20.506	21.3081	22.139	19.222
633.019	20.5306	21.2743	22.1274	19.2006
633.501	20.5749	21.2529	22.122	19.1891
633.984	20.6335	21.2449	22.1217	19.188
634.466	20.6952	21.2442	22.121	19.1922
634.948	20.7468	21.2415	22.113	19.194
635.43	20.7783	21.2296	22.0935	19.188
635.912	20.7859	21.2071	22.0638	19.1736
636.394	20.7731	21.1793	22.0297	19.1559
636.876	20.7476	21.1546	21.9993	19.142
637.358	20.7167	21.1393	21.978	19.1371
637.841	20.6834	21.134	21.966	19.141
638.323	20.6468	21.1333	21.9586	19.148
638.805	20.6039	21.129	21.9491	19.1506
639.287	20.5542	21.1156	21.9335	19.1438
639.769	20.5018	21.0926	21.912	19.1274
640.251	20.4553	21.0653	21.8891	19.1071
640.733	20.4234	21.0409	21.8703	19.0899
641.215	20.4121	21.0249	21.8588	19.0816
641.697	20.4206	21.0173	21.8526	19.0824
642.179	20.4426	21.0134	21.8463	19.0878
642.662	20.4694	21.0064	21.8331	19.0909
643.144	20.4947	20.9926	21.8101	19.0869
643.626	20.5178	20.9735	21.7788	19.0753
644.108	20.5431	20.9558	21.7457	19.0599
644.59	20.5765	20.9467	21.7172	19.0459
645.072	20.6211	20.9501	21.6971	19.0362
645.554	20.6745	20.9637	21.6832	19.0293
646.036	20.7287	20.9808	21.6696	19.0201
646.519	20.7736	20.9931	21.6494	19.0032
647.001	20.8017	20.9963	21.6193	18.976
647.483	20.8114	20.9927	21.5817	18.9414
647.965	20.8073	20.9902	21.5438	18.9067
648.447	20.7977	20.9984	21.5137	18.8799
648.929	20.79	21.0231	21.4963	18.8649
649.411	20.7879	21.0634	21.4905	18.8604
649.893	20.7904	21.1123	21.4906	18.8597
650.375	20.7945	21.1608	21.4892	18.8557
650.858	20.7979	21.2017	21.4814	18.8438
651.34	20.8017	21.2338	21.467	18.8249
651.822	20.8101	21.2604	21.4499	18.8042
652.304	20.8278	21.2867	21.4351	18.7879
652.786	20.857	21.3155	21.4252	18.7792
653.268	20.896	21.3453	21.4188	18.7767
653.75	20.9392	21.3708	21.4113	18.7752
654.232	20.9811	21.3868	21.399	18.7699
654.715	21.0182	21.3914	21.3814	18.7595
655.197	21.0513	21.3882	21.3628	18.7484
655.679	21.0837	21.3839	21.3506	18.7443
656.161	21.1189	21.3854	21.3518	18.7552
656.643	21.1566	21.3954	21.3694	18.7846
657.125	21.1923	21.4109	21.4011	18.8301
657.607	21.2178	21.425	21.4407	18.8845
658.089	21.2256	21.4314	21.4818	18.9399
658.572	21.2123	21.4282	21.521	18.9917
659.054	21.1807	21.4195	21.5588	19.0396
659.536	21.1386	21.4129	21.5985	19.0866
660.018	21.0946	21.4154	21.6425	19.136
660.5	21.0556	21.4296	21.6906	19.1878
660.982	21.0229	21.4523	21.7389	19.238
661.464	20.9941	21.4765	21.7815	19.2808
661.946	20.9653	21.4956	21.8134	19.3108
662.428	20.9345	21.5064	21.8322	19.3266
662.91	20.9035	21.5095	21.837	19.3297
663.393	20.8769	21.5056	21.8258	19.322
663.875	20.8591	21.491	21.7924	19.3015
664.357	20.8524	21.4543	21.725	19.2595
664.839	20.8563	21.3765	21.6077	19.1808
665.321	20.8687	21.2368	21.4256	19.0485
665.803	20.8885	21.0184	21.1707	18.849
666.285	20.9177	20.72	20.8511	18.5821
666.768	20.9608	20.3646	20.4977	18.2684
667.25	21.0218	20.0132	20.1739	17.961
667.732	21.0971	19.7529	19.9598	17.7348
668.214	21.1715	19.6596	19.9155	17.6545
668.696	21.2219	19.755	20.044	17.7375
669.178	21.2315	19.9915	20.2873	17.9419
669.66	21.1979	20.2889	20.5661	18.1982
670.142	21.1324	20.5749	20.8173	18.4443
670.624	21.0522	20.8117	21.0127	18.6477
671.107	20.9738	20.9879	21.1491	18.7984
671.589	20.9092	21.1084	21.2361	18.9
672.071	20.8627	21.1837	21.2864	18.9608
672.553	20.8318	21.2242	21.3101	18.9894
673.035	20.8094	21.2374	21.3138	18.9925
673.517	20.7885	21.229	21.3012	18.9758
673.999	20.7659	21.2048	21.2762	18.9458
674.481	20.7444	21.1725	21.2447	18.9107
674.963	20.7308	21.1407	21.2138	18.8786
675.446	20.7321	21.1167	21.19	18.8563
675.928	20.7508	21.1038	21.176	18.846
676.41	20.7832	21.1	21.17	18.8449
676.892	20.8206	21.0988	21.1665	18.8467
677.374	20.8533	21.0934	21.1597	18.845
677.856	20.8755	21.0802	21.1469	18.837
678.338	20.8864	21.0613	21.13	18.8246
678.82	20.8892	21.0423	21.1138	18.8129
679.303	20.8879	21.0302	21.1032	18.8071
679.785	20.8834	21.0283	21.1	18.8096
680.267	20.8732	21.0349	21.1014	18.8179
680.749	20.8522	21.0443	21.1014	18.8266
681.231	20.8168	21.0496	21.0945	18.8302
681.713	20.7682	21.0474	21.0788	18.8265
682.195	20.7128	21.0391	21.0572	18.8181
682.677	20.66	21.0306	21.0359	18.8108
683.159	20.6182	21.0278	21.0206	18.8096
683.642	20.5916	21.0336	21.0137	18.8165
684.124	20.5783	21.0461	21.0126	18.8286
684.606	20.5733	21.0592	21.012	18.8404
685.088	20.571	21.0663	21.0065	18.8462
685.57	20.5695	21.064	20.9942	18.8444
686.052	20.5709	21.0538	20.9779	18.8378
686.534	20.5801	21.0413	20.9635	18.8327
687.016	20.6007	21.0328	20.9565	18.8348
687.499	20.6315	21.0319	20.9587	18.8467
687.981	20.6667	21.0382	20.9677	18.866
688.463	20.6975	21.0476	20.9777	18.8877
688.945	20.7164	21.0558	20.9835	18.9065
689.427	20.7204	21.061	20.9831	18.9205
689.909	20.7121	21.0649	20.979	18.9318
690.391	20.6975	21.0723	20.9761	18.9449
690.873	20.6825	21.0873	20.9788	18.9637
691.356	20.6691	21.1106	20.988	18.9883
691.837	20.6551	21.1392	21.0002	19.0148
692.32	20.6357	21.1673	21.0096	19.0366
692.802	20.6079	21.1901	21.0113	19.0484
693.284	20.5728	21.2062	21.0044	19.049
693.766	20.5365	21.2186	20.9923	19.0421
694.248	20.5076	21.2327	20.9812	19.034
694.73	20.4937	21.2533	20.9767	19.0312
695.212	20.4977	21.2816	20.9809	19.0361
695.694	20.5169	21.3142	20.9913	19.0468
696.177	20.5448	21.3452	21.0028	19.0582
696.659	20.5749	21.3695	21.0105	19.0653
697.141	20.6039	21.3859	21.0127	19.0661
697.623	20.6326	21.3977	21.0117	19.0627
698.105	20.6649	21.4113	21.0119	19.0595
698.587	20.7038	21.4323	21.017	19.0607
699.069	20.7496	21.4633	21.0273	19.0673
699.551	20.7987	21.5027	21.0399	19.0768
700.034	20.8454	21.546	21.0492	19.0842
700.516	20.8847	21.5893	21.0511	19.0851
700.998	20.9154	21.6315	21.0446	19.0782
701.48	20.9403	21.6752	21.0326	19.0659
701.962	20.9641	21.7249	21.0203	19.0529
702.444	20.991	21.7835	21.0112	19.0432
702.926	21.0218	21.8506	21.0062	19.0379
703.408	21.0542	21.9213	21.0023	19.0349
703.89	21.0845	21.9893	20.9946	19.0303
704.373	21.1104	22.0491	20.9794	19.0208
704.855	21.1331	22.0993	20.9564	19.0063
705.337	21.1572	22.1426	20.9286	18.9895
705.819	21.1885	22.1844	20.901	18.975
706.301	21.2307	22.2291	20.8773	18.9659
706.783	21.2826	22.2771	20.8576	18.962
707.265	21.3392	22.3252	20.8386	18.9599
707.747	21.3935	22.3681	20.8159	18.9552
708.23	21.4403	22.4014	20.7864	18.9448
708.712	21.4785	22.425	20.7511	18.9294
709.194	21.5111	22.4425	20.7148	18.9129
709.676	21.5431	22.4603	20.6843	18.901
710.158	21.5787	22.4839	20.6651	18.8981
710.64	21.618	22.5156	20.6585	18.9047
711.122	21.6578	22.5539	20.6619	18.9173
711.604	21.6932	22.5948	20.6704	18.9307
712.086	21.7211	22.6353	20.6797	18.9407
712.569	21.742	22.6746	20.689	18.9459
713.051	21.76	22.715	20.7008	18.9484
713.533	21.7804	22.7595	20.7198	18.952
714.015	21.8067	22.8095	20.7496	18.9593
714.497	21.8383	22.8624	20.7909	18.97
714.979	21.8706	22.9122	20.8403	18.9808
715.461	21.8976	22.9511	20.8918	18.9869
715.943	21.9151	22.973	20.9397	18.9847
716.426	21.9232	22.9763	20.9802	18.9741
716.908	21.9259	22.9639	21.0125	18.958
717.39	21.929	22.9415	21.0374	18.9407
717.872	21.9368	22.9154	21.0563	18.9258
718.354	21.9499	22.8901	21.0691	18.9146
718.836	21.965	22.8678	21.075	18.9058
719.318	21.9768	22.849	21.0734	18.8972
719.8	21.9817	22.8348	21.0655	18.8884
720.283	21.9791	22.8275	21.055	18.8811
720.764	21.9723	22.8299	21.0465	18.879
721.247	21.9661	22.8439	21.0437	18.8855
721.729	21.9636	22.8679	21.0468	18.9011
722.211	21.9647	22.8966	21.052	18.9224
722.693	21.9662	22.9226	21.0527	18.9432
723.175	21.9642	22.9396	21.043	18.9576
723.657	21.9563	22.945	21.0196	18.9619
724.139	21.9434	22.9412	20.9838	18.9567
724.621	21.9297	22.9343	20.9404	18.9458
725.104	21.9203	22.9316	20.8948	18.9341
725.586	21.9184	22.937	20.8504	18.9242
726.068	21.9234	22.9504	20.8065	18.915
726.55	21.932	22.9671	20.7596	18.9026
727.032	21.9398	22.9817	20.7053	18.8826
727.514	21.9442	22.9903	20.6414	18.8531
727.996	21.9459	22.9934	20.5696	18.816
728.478	21.9486	22.9947	20.4943	18.7761
728.961	21.9566	22.9993	20.4207	18.7391
729.443	21.9719	23.0105	20.3522	18.7084
729.925	21.9934	23.0279	20.2884	18.683
730.407	22.0169	23.0479	20.226	18.6587
730.889	22.0377	23.066	20.161	18.6301
731.371	22.0536	23.0799	20.0918	18.5941
731.853	22.0661	23.0913	20.02	18.5515
732.335	22.0798	23.1049	19.9505	18.5063
732.817	22.1	23.1264	19.8887	18.4639
733.3	22.1305	23.1597	19.8383	18.4289
733.782	22.1714	23.2055	19.7997	18.4024
734.264	22.2203	23.261	19.7707	18.3833
734.746	22.2742	23.323	19.7486	18.3693
735.228	22.3322	23.39	19.7327	18.3599
735.71	22.3963	23.4637	19.7253	18.3571
736.192	22.4714	23.5483	19.7312	18.3646
736.674	22.5619	23.648	19.7548	18.3857
737.157	22.67	23.7644	19.7976	18.4207
737.639	22.7936	23.8954	19.8574	18.466
738.121	22.9281	24.0358	19.9288	18.5152
738.603	23.0676	24.1794	20.0058	18.5617
739.085	23.2077	24.3217	20.085	18.6011
739.567	23.3468	24.461	20.1668	18.6334
740.049	23.4849	24.5981	20.2548	18.6617
740.531	23.6218	24.7331	20.3535	18.6897
741.013	23.7548	24.8642	20.4649	18.7195
741.496	23.8781	24.9863	20.5872	18.7496
741.978	23.9846	25.0928	20.7148	18.7761
742.46	24.0688	25.1784	20.8404	18.7948
742.942	24.1286	25.2409	20.9568	18.8035
743.424	24.1667	25.283	21.059	18.8031
743.906	24.1891	25.3105	21.1441	18.7977
744.388	24.2024	25.3296	21.2096	18.7915
744.87	24.2103	25.3439	21.2531	18.7873
745.352	24.2135	25.3535	21.2715	18.7846
745.835	24.2098	25.3556	21.2622	18.7811
746.317	24.1971	25.3475	21.2254	18.7743
746.799	24.1755	25.3287	21.1651	18.7635
747.281	24.148	25.3021	21.0893	18.7516
747.763	24.1196	25.2727	21.0076	18.7427
748.245	24.0943	25.2454	20.9291	18.7413
748.727	24.0734	25.2218	20.8591	18.7493
749.21	24.0542	25.2001	20.7989	18.765
749.692	24.0317	25.1754	20.7464	18.7844
750.174	24.0012	25.143	20.6991	18.8028
750.656	23.9612	25.101	20.656	18.8175
751.138	23.914	25.0514	20.6191	18.8282
751.62	23.8644	24.9986	20.5918	18.8365
752.102	23.8169	24.9471	20.5775	18.8436
752.584	23.7735	24.8994	20.5773	18.8489
753.066	23.7325	24.8542	20.5894	18.8494
753.548	23.6898	24.8079	20.6107	18.8409
754.031	23.6414	24.7572	20.6382	18.8209
754.513	23.5863	24.7013	20.6718	18.7896
754.995	23.5274	24.6427	20.7141	18.7515
755.477	23.4703	24.5866	20.7693	18.7132
755.959	23.4203	24.5377	20.8409	18.6805
756.441	23.3804	24.4988	20.9294	18.6566
756.923	23.3505	24.4688	21.032	18.6412
757.405	23.3275	24.4448	21.1439	18.6316
757.888	23.3087	24.4241	21.2601	18.6245
758.37	23.2933	24.406	21.3776	18.619
758.852	23.283	24.3929	21.4953	18.6166
759.334	23.2815	24.3886	21.6129	18.62
759.816	23.2912	24.3958	21.7287	18.6314
760.298	23.3117	24.4141	21.8381	18.6496
760.78	23.3386	24.4392	21.9334	18.6707
761.262	23.3658	24.4649	22.0065	18.6887
761.745	23.3879	24.4861	22.0513	18.699
762.227	23.4024	24.5006	22.0661	18.6996
762.709	23.4106	24.5105	22.0537	18.6922
763.191	23.4164	24.5206	22.0203	18.6806
763.673	23.4237	24.535	21.9721	18.6685
764.155	23.4339	24.5554	21.9134	18.6572
764.637	23.4451	24.5793	21.8454	18.6447
765.119	23.4537	24.602	21.7679	18.628
765.601	23.4566	24.6193	21.6812	18.6045
766.083	23.4533	24.6295	21.5878	18.5746
766.566	23.4468	24.6346	21.4928	18.5415
767.048	23.4416	24.6386	21.4018	18.51
767.53	23.4418	24.6457	21.3193	18.4841
768.012	23.4484	24.6567	21.2464	18.4647
768.494	23.459	24.6696	21.1809	18.4495
768.976	23.4692	24.6796	21.1189	18.4341
769.458	23.4751	24.6828	21.0575	18.4153
769.94	23.4753	24.6778	20.9965	18.3923
770.423	23.4719	24.6667	20.9389	18.3678
770.905	23.4685	24.6538	20.8888	18.346
771.387	23.4683	24.643	20.8489	18.3304
771.869	23.4717	24.6358	20.8189	18.3213
772.351	23.476	24.6302	20.795	18.3163
772.833	23.4767	24.6225	20.7717	18.3106
773.315	23.4694	24.609	20.7441	18.3002
773.797	23.4529	24.5888	20.7106	18.2834
774.279	23.4287	24.5635	20.6726	18.2615
774.762	23.4004	24.5368	20.6336	18.237
775.244	23.3707	24.5113	20.5961	18.2119
775.726	23.3403	24.4875	20.5603	18.1854
776.208	23.3072	24.4624	20.5236	18.1539
776.69	23.2683	24.4319	20.4819	18.1133
777.172	23.2213	24.3924	20.4319	18.0603
777.654	23.1667	24.3431	20.3731	17.9952
778.136	23.1077	24.2865	20.3081	17.9216
778.619	23.0489	24.2267	20.2408	17.8451
779.101	22.9935	24.1674	20.1743	17.7702
779.583	22.9416	24.1092	20.1091	17.699
780.065	22.8901	24.05	20.0431	17.6303
780.547	22.8342	23.9857	19.9724	17.5613
781.029	22.7703	23.9128	19.8942	17.4896
781.511	22.6972	23.8304	19.8079	17.4152
781.993	22.6168	23.7402	19.7155	17.3407
782.476	22.5329	23.6458	19.6201	17.2696
782.958	22.4481	23.55	19.5242	17.2045
783.44	22.3625	23.4533	19.4278	17.1452
783.922	22.2731	23.3535	19.3288	17.0886
784.404	22.1757	23.2469	19.2243	17.03
784.886	22.0671	23.1309	19.1124	16.9661
785.368	21.9467	23.0051	18.9941	16.8961
785.85	21.8167	22.8717	18.8721	16.8217
786.332	21.6806	22.734	18.7497	16.746
786.815	21.5413	22.5942	18.6287	16.671
787.297	21.3991	22.4521	18.5077	16.5961
787.779	21.2517	22.305	18.3828	16.5184
788.261	21.0962	22.1489	18.2488	16.4338
788.743	20.9307	21.9815	18.1028	16.3397
789.225	20.7564	21.8032	17.9445	16.2367
789.707	20.5772	21.617	17.7776	16.1284
790.189	20.3975	21.4272	17.6074	16.02
790.672	20.2204	21.2367	17.4403	15.916
791.154	20.0455	21.0453	17.2822	15.8189
791.636	19.8693	20.8502	17.1385	15.7293
792.118	19.6865	20.6472	17.0167	15.6467
792.6	19.493	20.4329	16.9266	15.5719
793.082	19.2876	20.2068	16.8799	15.5077
793.564	19.0718	19.971	16.8892	15.4584
794.046	18.8485	19.7286	16.9629	15.4282
794.528	18.6196	19.4817	17.1024	15.4179
795.01	18.3844	19.2295	17.2997	15.4247
795.493	18.1394	18.9686	17.539	15.4424
795.975	17.8804	18.6949	17.8002	15.4637
796.457	17.6044	18.4056	18.0624	15.4826
796.939	17.312	18.1011	18.3094	15.4973
797.421	17.0073	17.7854	18.5313	15.5098
797.903	16.697	17.4644	18.7235	15.5247
798.385	16.3878	17.1445	18.8868	15.5479
798.867	16.0858	16.8311	19.0257	15.5852
799.35	15.7964	16.5293	19.149	15.6437
799.832	15.5254	16.2452	19.2691	15.7326
800.314	15.2818	15.9887	19.4041	15.8654
800.796	15.0787	15.7743	19.5765	16.0605
801.278	14.9316	15.6188	19.8091	16.3364
801.76	14.8577	15.5409	20.1231	16.7109
802.242	14.8717	15.5566	20.5327	17.1944
802.724	14.9834	15.6764	21.0426	17.7876
803.207	15.198	15.9056	21.6486	18.4812
803.689	15.5163	16.2449	22.3394	19.2587
804.171	15.9368	16.6923	23.101	20.1008
804.653	16.4566	17.2441	23.9173	20.9866
805.135	17.0713	17.895	24.7726	21.8977
805.617	17.7737	18.6366	25.6511	22.8172
806.099	18.5516	19.4557	26.5342	23.7277
806.581	19.3892	20.3352	27.4025	24.613
807.063	20.2675	21.2555	28.2359	25.4571
807.545	21.1671	22.197	29.0157	26.2462
808.028	22.0734	23.145	29.7283	26.9713
808.51	22.9762	24.0899	30.3658	27.6276
808.992	23.8705	25.0267	30.9253	28.2145
809.474	24.7539	25.9535	31.4075	28.7328
809.956	25.6244	26.8679	31.8145	29.1831
810.438	26.4789	27.7658	32.1486	29.5646
810.92	27.3133	28.6422	32.4123	29.8761
811.403	28.1241	29.4923	32.6101	30.1175
811.885	28.91	30.3139	32.7497	30.2925
812.367	29.6733	31.1088	32.8413	30.4087
812.849	30.4184	31.8811	32.8978	30.4777
813.331	31.1499	32.6358	32.9311	30.5123
813.813	31.8706	33.376	32.9497	30.5232
814.295	32.5807	34.1023	32.9583	30.5188
814.777	33.2782	34.8132	32.9574	30.5036
815.26	33.9613	35.5076	32.9452	30.4798
815.742	34.63	36.1861	32.9194	30.4486
816.224	35.2869	36.8525	32.8788	30.4114
816.706	35.9369	37.5125	32.8227	30.369
817.188	36.5848	38.1721	32.7501	30.3208
817.67	37.2335	38.8342	32.659	30.2636
818.152	37.8832	39.4988	32.5456	30.1915
818.634	38.5315	40.1626	32.4056	30.0972
819.116	39.176	40.8214	32.2362	29.9744
819.598	39.8146	41.4717	32.0373	29.8193
820.081	40.4467	42.1117	31.8119	29.632
820.563	41.0721	42.7401	31.5648	29.4159
821.045	41.6885	43.3547	31.3014	29.1759
821.527	42.2903	43.9504	31.0257	28.9167
822.009	42.8684	44.5193	30.7395	28.6417
822.491	43.4113	45.0509	30.4439	28.3537
822.973	43.9083	45.5357	30.1409	28.0562
823.455	44.3521	45.967	29.8344	27.7538
823.938	44.7393	46.3421	29.5308	27.4535
824.42	45.0709	46.6621	29.237	27.1623
824.902	45.3497	46.9297	28.9584	26.886
825.384	45.5791	47.1478	28.6976	26.627
825.866	45.761	47.318	28.453	26.3844
826.348	45.8969	47.4415	28.2209	26.1544
826.83	45.9888	47.5201	27.9972	25.9332
827.312	46.0403	47.5579	27.7798	25.7186
827.794	46.0572	47.5615	27.5695	25.5112
828.277	46.0466	47.5395	27.369	25.3134
828.759	46.0148	47.4993	27.1806	25.1277
829.241	45.9665	47.4467	27.005	24.955
829.723	45.9034	47.384	26.8404	24.7936
830.205	45.8257	47.3113	26.6832	24.6406
830.687	45.7337	47.228	26.5302	24.4927
831.169	45.6294	47.1346	26.3799	24.3487
831.651	45.5166	47.0336	26.2337	24.2097
832.134	45.401	46.929	26.0942	24.0788
832.616	45.2872	46.8245	25.964	23.9583
833.098	45.1777	46.7221	25.8436	23.8491
833.58	45.0725	46.6214	25.7308	23.7493
834.062	44.9694	46.5202	25.6222	23.6555
834.544	44.866	46.4163	25.5146	23.5641
835.026	44.7616	46.3087	25.4069	23.4729
835.508	44.6572	46.1987	25.3006	23.382
835.99	44.555	46.0888	25.1985	23.2929
836.473	44.4569	45.9813	25.1033	23.2071
836.955	44.363	45.8771	25.0156	23.1249
837.437	44.2711	45.7747	24.9331	23.0444
837.919	44.1775	45.6716	24.8523	22.9633
838.401	44.0792	45.5653	24.7699	22.88
838.883	43.9745	45.4545	24.6848	22.7946
839.365	43.8643	45.34	24.5982	22.7097
839.847	43.7505	45.2237	24.5128	22.6284
840.33	43.6353	45.1072	24.4313	22.5535
840.812	43.5192	44.9909	24.3547	22.4854
841.294	43.4008	44.8735	24.2817	22.4221
841.776	43.278	44.7528	24.2096	22.3605
842.258	43.1491	44.6275	24.1363	22.298
842.74	43.0144	44.498	24.0614	22.2343
843.222	42.8765	44.3665	23.9869	22.1712
843.704	42.7385	44.2359	23.9153	22.1115
844.187	42.6034	44.1081	23.8489	22.0573
844.669	42.4718	43.9829	23.788	22.0086
845.151	42.3421	43.8582	23.7305	21.9632
845.633	42.2115	43.7309	23.6733	21.9178
846.115	42.0776	43.5984	23.6143	21.8698
846.597	41.9401	43.4606	23.5534	21.8192
847.079	41.8005	43.3195	23.4927	21.7681
847.561	41.6619	43.1778	23.4357	21.72
848.043	41.5264	43.0376	23.3848	21.6773
848.525	41.3944	42.8993	23.3401	21.6404
849.008	41.2642	42.7608	23.2994	21.6071
849.49	41.1328	42.6198	23.2593	21.574
849.972	40.9978	42.4742	23.2165	21.5384
850.454	40.8581	42.3246	23.1702	21.4995
850.936	40.7147	42.1731	23.1215	21.4587
851.418	40.5698	42.0227	23.0732	21.4189
851.9	40.4248	41.8755	23.0273	21.382
852.382	40.2797	41.7313	22.9844	21.3483
852.865	40.1331	41.5877	22.9431	21.3159
853.347	39.9828	41.4419	22.9013	21.2822
853.829	39.8276	41.2917	22.8572	21.2455
854.311	39.6685	41.1375	22.8112	21.206
854.793	39.5078	40.9816	22.7652	21.1661
855.275	39.3491	40.8274	22.7217	21.1289
855.757	39.1944	40.6771	22.6826	21.0966
856.239	39.0439	40.5305	22.6476	21.0689
856.721	38.8957	40.3855	22.6146	21.0432
857.204	38.7469	40.2386	22.5808	21.0162
857.686	38.5956	40.0878	22.5446	20.9855
858.168	38.4416	39.933	22.5061	20.9509
858.65	38.2869	39.7764	22.4677	20.9144
859.132	38.1339	39.6209	22.4318	20.8792
859.614	37.9844	39.4689	22.4003	20.8477
860.096	37.8381	39.3203	22.3725	20.8199
860.578	37.6932	39.1731	22.346	20.794
861.061	37.5472	39.0246	22.3176	20.7672
861.543	37.3987	38.873	22.2853	20.7378
862.025	37.2483	38.719	22.2492	20.7058
862.507	37.0984	38.5654	22.2118	20.6735
862.989	36.9514	38.4154	22.1758	20.6437
863.471	36.8088	38.2712	22.1434	20.618
863.953	36.6695	38.1325	22.1145	20.5963
864.435	36.5309	37.9966	22.0875	20.5763
864.918	36.3893	37.8599	22.0599	20.555
865.4	36.2428	37.7196	22.0301	20.5303
865.882	36.0916	37.5754	21.9984	20.5026
866.364	35.938	37.4291	21.967	20.474
866.846	35.7852	37.2835	21.938	20.4472
867.328	35.635	37.1403	21.9124	20.4239
867.81	35.4874	36.9993	21.8895	20.4037
868.292	35.3405	36.8582	21.8666	20.3844
868.774	35.192	36.7147	21.8412	20.3633
869.256	35.0412	36.5674	21.812	20.3391
869.739	34.8893	36.4177	21.7801	20.3125
870.221	34.7402	36.2692	21.7482	20.286
870.703	34.5981	36.1266	21.7194	20.2625
871.185	34.4659	35.9934	21.6951	20.2433
871.667	34.3446	35.8708	21.6746	20.2275
872.149	34.2325	35.7578	21.655	20.2118
872.631	34.1276	35.6526	21.6335	20.1932
873.114	34.0286	35.5538	21.6085	20.1693
873.596	33.9359	35.4621	21.5808	20.1408
874.078	33.8515	35.3793	21.553	20.1103
874.56	33.7771	35.3076	21.5281	20.0812
875.042	33.7128	35.2472	21.5078	20.0556
875.524	33.6561	35.1957	21.4914	20.0335
876.006	33.602	35.1481	21.4762	20.0125
876.488	33.5454	35.0986	21.4593	19.99
876.97	33.4826	35.043	21.4389	19.9641
877.452	33.4123	34.9794	21.4154	19.9352
877.935	33.3357	34.9085	21.3909	19.9056
878.417	33.2552	34.8326	21.3676	19.8779
878.899	33.1723	34.7532	21.3467	19.8539
879.381	33.0867	34.6703	21.3273	19.833
879.863	32.9968	34.5824	21.307	19.8128
880.345	32.9008	34.4877	21.2834	19.7906
880.827	32.7984	34.3854	21.2558	19.7651
881.309	32.6914	34.2774	21.2256	19.7371
881.792	32.5838	34.1673	21.196	19.7091
882.274	32.4796	34.0591	21.1699	19.6837
882.756	32.3814	33.9561	21.1485	19.6624
883.238	32.2895	33.8596	21.1306	19.6444
883.72	32.2028	33.769	21.1133	19.6268
884.202	32.1197	33.6841	21.0932	19.6068
884.684	32.0407	33.6058	21.0688	19.5824
885.166	31.9689	33.5378	21.0407	19.5544
885.649	31.9107	33.4866	21.0118	19.5252
886.131	31.8733	33.4595	20.985	19.4977
886.613	31.8637	33.4635	20.9621	19.4737
887.095	31.8882	33.5042	20.9425	19.4528
887.577	31.9514	33.5861	20.9241	19.433
888.059	32.058	33.7131	20.9043	19.4116
888.541	32.2137	33.8898	20.8819	19.3872
889.023	32.4241	34.1208	20.8575	19.3604
889.505	32.6938	34.4097	20.8333	19.3332
889.987	33.0238	34.7565	20.8114	19.3077
890.47	33.4095	35.1558	20.7924	19.2849
890.952	33.8391	35.5954	20.7749	19.2636
891.434	34.2949	36.0573	20.7561	19.2415
891.916	34.7576	36.5223	20.7334	19.216
892.398	35.2075	36.9705	20.7057	19.1861
892.88	35.6285	37.3858	20.6744	19.1529
893.362	36.0098	37.7579	20.6421	19.1191
893.845	36.3442	38.08	20.6117	19.0873
894.327	36.6283	38.3496	20.5845	19.059
894.809	36.8608	38.5664	20.5593	19.0333
895.291	37.0422	38.7321	20.5335	19.008
895.773	37.175	38.8505	20.5044	18.9807
896.255	37.2642	38.9275	20.471	18.9504
896.737	37.3174	38.9711	20.4342	18.918
897.219	37.3428	38.9898	20.3968	18.8859
897.701	37.3483	38.9911	20.3613	18.8563
898.183	37.3397	38.9803	20.3294	18.8299
898.666	37.3197	38.9594	20.3004	18.8056
899.148	37.2889	38.928	20.2722	18.7805
899.63	37.2468	38.8849	20.2427	18.7523
900.112	37.1937	38.8299	20.2111	18.7201
900.594	37.1313	38.7643	20.1781	18.6851
901.076	37.063	38.6912	20.1459	18.6502
901.558	36.9916	38.6138	20.1163	18.6178
902.04	36.9192	38.5342	20.0893	18.5891
902.523	36.8456	38.4529	20.0636	18.5629
903.005	36.7694	38.3689	20.0362	18.5366
903.487	36.6886	38.2807	20.005	18.5073
903.969	36.6027	38.1879	19.969	18.4738
904.451	36.5128	38.0914	19.9298	18.4369
904.933	36.4213	37.9933	19.8902	18.3989
905.415	36.3307	37.8956	19.8526	18.3623
905.897	36.242	37.7991	19.8181	18.3282
906.38	36.1543	37.703	19.7859	18.2962
906.862	36.0656	37.6054	19.7539	18.2645
907.344	35.9733	37.5045	19.7204	18.2318
907.826	35.8763	37.3998	19.6852	18.1978
908.308	35.7753	37.2923	19.6499	18.1643
908.79	35.6722	37.1845	19.6176	18.1345
909.272	35.5694	37.0785	19.591	18.1113
909.754	35.4679	36.9753	19.5714	18.096
910.236	35.3674	36.8744	19.5584	18.0885
910.719	35.2667	36.7742	19.5502	18.0872
911.201	35.1644	36.6733	19.5456	18.0911
911.683	35.0606	36.5715	19.5443	18.1002
912.165	34.9568	36.4701	19.5479	18.1166
912.647	34.8554	36.371	19.5586	18.1427
913.129	34.7589	36.2759	19.578	18.1806
913.611	34.6679	36.1849	19.6061	18.2307
914.093	34.5817	36.0964	19.6415	18.2914
914.576	34.4979	36.0082	19.6817	18.3603
915.058	34.4144	35.9182	19.7252	18.4356
915.54	34.3301	35.8261	19.7724	18.5175
916.022	34.2453	35.7333	19.826	18.6083
916.504	34.1613	35.6418	19.8894	18.7112
916.986	34.0792	35.5535	19.9654	18.829
917.468	33.9988	35.4684	20.0548	18.9616
917.95	33.919	35.3852	20.1557	19.1062
918.433	33.8376	35.3018	20.2639	19.2572
918.915	33.7534	35.2165	20.3742	19.4072
919.397	33.6663	35.1291	20.482	19.5495
919.879	33.578	35.0412	20.5828	19.6776
920.361	33.4907	34.9554	20.6727	19.786
920.843	33.4062	34.8734	20.7475	19.87
921.325	33.3248	34.7953	20.8024	19.9247
921.807	33.2451	34.7195	20.833	19.9464
922.289	33.1653	34.644	20.8362	19.9336
922.771	33.0842	34.5667	20.8121	19.8875
923.254	33.002	34.4877	20.7638	19.8133
923.736	32.9204	34.4083	20.6977	19.7187
924.218	32.8417	34.3309	20.6211	19.6127
924.7	32.7675	34.2568	20.5403	19.5032
925.182	32.6973	34.1857	20.4595	19.3953
925.664	32.6291	34.1159	20.3802	19.2914
926.146	32.5604	34.0447	20.3022	19.1918
926.628	32.4892	33.9706	20.2252	19.0962
927.111	32.4156	33.8936	20.15	19.0051
927.593	32.3416	33.8157	20.0784	18.9199
928.075	32.2697	33.7396	20.0126	18.8423
928.557	32.2019	33.6672	19.9537	18.7732
929.039	32.1382	33.5984	19.9011	18.7117
929.521	32.0765	33.5316	19.8526	18.6552
930.003	32.014	33.4641	19.8054	18.6008
930.485	31.9486	33.394	19.7575	18.5463
930.967	31.8795	33.3214	19.709	18.4915
931.45	31.8081	33.248	19.6613	18.4381
931.932	31.7368	33.1762	19.6165	18.3884
932.414	31.6675	33.1077	19.576	18.3438
932.896	31.6005	33.0424	19.5393	18.3043
933.378	31.5346	32.9785	19.5044	18.2678
933.86	31.4678	32.9134	19.469	18.2316
934.342	31.3987	32.8453	19.4316	18.1937
934.824	31.3276	32.7745	19.3925	18.1539
935.307	31.2564	32.7027	19.3537	18.1137
935.789	31.1875	32.6327	19.3173	18.0753
936.271	31.1227	32.5662	19.2847	18.0402
936.753	31.0624	32.5033	19.2553	18.0083
937.235	31.0048	32.4427	19.227	17.978
937.717	30.9478	32.3819	19.1973	17.9469
938.199	30.8896	32.3199	19.1648	17.9134
938.681	30.8302	32.257	19.1298	17.8776
939.163	30.7707	32.1952	19.0943	17.841
939.646	30.7131	32.1368	19.0608	17.806
940.128	30.6583	32.083	19.0304	17.7738
940.61	30.6059	32.0329	19.003	17.7443
941.092	30.5538	31.9838	18.9766	17.7158
941.574	30.5	31.9326	18.9491	17.6865
942.056	30.4431	31.8774	18.9195	17.655
942.538	30.3837	31.8185	18.8885	17.622
943.02	30.324	31.7583	18.858	17.5893
943.503	30.2665	31.6999	18.8302	17.559
943.985	30.2126	31.6455	18.8056	17.5322
944.467	30.162	31.5952	18.7831	17.5082
944.949	30.1125	31.5469	18.76	17.4844
945.431	30.0615	31.4977	18.7337	17.4587
945.913	30.0074	31.4454	18.703	17.4296
946.395	29.9505	31.3896	18.6692	17.3977
946.877	29.8929	31.3316	18.635	17.3654
947.36	29.8372	31.2739	18.6037	17.3355
947.842	29.7853	31.2182	18.577	17.3096
948.324	29.7369	31.1648	18.5545	17.2873
948.806	29.6903	31.1121	18.5339	17.2668
949.288	29.643	31.0584	18.5125	17.2453
949.77	29.5934	31.0025	18.4888	17.2216
950.252	29.5416	30.9449	18.4634	17.1957
950.734	29.489	30.8875	18.4386	17.1695
951.216	29.4377	30.8326	18.4171	17.1453
951.698	29.3887	30.7814	18.4002	17.1244
952.181	29.3414	30.7334	18.3873	17.1066
952.663	29.2938	30.6863	18.3761	17.0899
953.145	29.2436	30.6376	18.3637	17.0723
953.627	29.1899	30.5859	18.3485	17.0529
954.109	29.1335	30.532	18.3308	17.0326
954.591	29.0767	30.4782	18.3128	17.0135
955.073	29.0224	30.4274	18.2969	16.998
955.555	28.972	30.3812	18.2846	16.9872
956.038	28.9251	30.3391	18.2755	16.9803
956.52	28.8795	30.2987	18.2676	16.975
957.002	28.8324	30.2568	18.2584	16.9683
957.484	28.782	30.2112	18.2466	16.9586
957.966	28.7286	30.1615	18.2324	16.9461
958.448	28.674	30.1091	18.2177	16.9325
958.93	28.6209	30.0563	18.2045	16.9198
959.412	28.5709	30.0047	18.1937	16.9091
959.894	28.5238	29.9543	18.1846	16.8998
960.377	28.478	29.9039	18.1749	16.8899
960.859	28.431	29.8515	18.1623	16.8772
961.341	28.3811	29.796	18.1457	16.8607
961.823	28.3283	29.7379	18.1259	16.8413
962.305	28.2737	29.6788	18.1051	16.821
962.787	28.2192	29.6211	18.0859	16.8027
963.269	28.1658	29.5657	18.0697	16.7876
963.751	28.113	29.5122	18.0562	16.7753
964.234	28.0591	29.4589	18.0436	16.764
964.716	28.0025	29.4037	18.03	16.7515
965.198	27.9423	29.3456	18.0141	16.7364
965.68	27.8795	29.2855	17.9966	16.7192
966.162	27.8161	29.2252	17.9793	16.7015
966.644	27.7548	29.1671	17.9639	16.6855
967.126	27.697	29.1124	17.9516	16.6721
967.608	27.6423	29.0606	17.9413	16.6608
968.091	27.5891	29.0099	17.9313	16.65
968.573	27.5356	28.9582	17.9196	16.6376
969.055	27.481	28.9046	17.9053	16.623
969.537	27.426	28.8498	17.8892	16.6067
970.019	27.3728	28.7961	17.8733	16.5905
970.501	27.3236	28.7455	17.8593	16.5763
970.983	27.2799	28.6995	17.8479	16.5647
971.465	27.2415	28.6577	17.8383	16.555
971.947	27.2067	28.6185	17.8283	16.5453
972.43	27.1735	28.5801	17.816	16.5339
972.912	27.1408	28.5419	17.8007	16.5202
973.394	27.1086	28.5047	17.7832	16.5048
973.876	27.078	28.4706	17.7657	16.4895
974.358	27.0499	28.4412	17.7496	16.4758
974.84	27.0244	28.4171	17.7357	16.4638
975.322	27.0005	28.3971	17.7227	16.4521
975.804	26.9761	28.3786	17.7085	16.4386
976.287	26.9495	28.359	17.6912	16.4211
976.769	26.9204	28.3371	17.6703	16.3994
977.251	26.8898	28.3133	17.6467	16.3747
977.733	26.86	28.2889	17.6227	16.3495
978.215	26.8326	28.2658	17.6001	16.3259
978.697	26.8081	28.2442	17.5798	16.305
979.179	26.7853	28.2231	17.5608	16.2857
979.661	26.7618	28.2006	17.5415	16.2663
980.143	26.7357	28.1746	17.5204	16.2451
980.625	26.7061	28.1446	17.4975	16.2218
981.108	26.6738	28.1117	17.4743	16.1978
981.59	26.6409	28.078	17.4532	16.1759
982.072	26.6092	28.0454	17.4366	16.1585
982.554	26.5796	28.0145	17.4254	16.1471
983.036	26.5513	27.9846	17.4191	16.1415
983.518	26.5227	27.9536	17.4165	16.1408
984	26.4925	27.92	17.417	16.1445
984.482	26.4603	27.8835	17.4211	16.1533
984.965	26.4272	27.8454	17.4309	16.1694
985.447	26.3948	27.808	17.4494	16.1958
985.929	26.3642	27.7731	17.4788	16.2351
986.411	26.3351	27.7413	17.52	16.2885
986.893	26.3058	27.7113	17.5722	16.3555
987.375	26.274	27.6812	17.634	16.4351
987.857	26.2383	27.6492	17.7046	16.5266
988.339	26.199	27.6154	17.7848	16.6312
988.822	26.1583	27.5816	17.8771	16.7515
989.304	26.1196	27.5501	17.9844	16.8906
989.786	26.0859	27.5233	18.1093	17.051
990.268	26.0583	27.5015	18.2527	17.2331
990.75	26.0363	27.4836	18.4137	17.4354
991.232	26.0183	27.4669	18.5901	17.6547
991.714	26.0022	27.4496	18.7803	17.8884
992.196	25.9875	27.4308	18.9835	18.1347
992.678	25.9745	27.4115	19.2002	18.3933
993.16	25.9639	27.3935	19.4307	18.664
993.643	25.956	27.3778	19.6746	18.9459
994.125	25.949	27.3641	19.9291	19.2356
994.607	25.9402	27.3501	20.1897	19.5278
995.089	25.9261	27.3331	20.451	19.8159
995.571	25.9046	27.3109	20.708	20.0935
996.053	25.8754	27.2832	20.9571	20.3558
996.535	25.8403	27.2515	21.1964	20.6
997.018	25.8025	27.2187	21.4242	20.8244
997.5	25.7644	27.1868	21.6386	21.0278
997.982	25.7268	27.1562	21.8365	21.2083
998.464	25.6889	27.1252	22.0136	21.3637
998.946	25.649	27.0916	22.1661	21.4923
999.428	25.6059	27.0532	22.292	21.594
999.91	25.5602	27.0099	22.3919	21.6716
1000.39	25.514	26.9637	22.4689	21.7297
1000.87	25.4701	26.9173	22.5273	21.7741
1001.36	25.4305	26.8736	22.5714	21.8103
1001.84	25.3952	26.8334	22.6034	21.8412
1002.32	25.3624	26.7956	22.6243	21.8678
1002.8	25.3293	26.758	22.6339	21.8895
1003.28	25.2938	26.7189	22.6325	21.9056
1003.77	25.2557	26.678	22.6215	21.9164
1004.25	25.2167	26.6366	22.6034	21.923
1004.73	25.1794	26.5972	22.5808	21.9272
1005.21	25.1462	26.5619	22.5551	21.9298
1005.7	25.1176	26.5314	22.5261	21.9302
1006.18	25.0924	26.5048	22.4922	21.9263
1006.66	25.0688	26.4802	22.4513	21.9156
1007.14	25.0452	26.4565	22.4026	21.8967
1007.62	25.0218	26.4339	22.3474	21.8702
1008.11	25.0007	26.4145	22.289	21.8386
1008.59	24.9842	26.4008	22.231	21.8052
1009.07	24.9744	26.3947	22.1761	21.7727
1009.55	24.9714	26.3961	22.1251	21.742
1010.03	24.9735	26.4032	22.0764	21.7116
1010.52	24.978	26.4131	22.0274	21.6785
1011	24.983	26.4231	21.9757	21.6395
1011.48	24.9879	26.4323	21.9202	21.5926
1011.96	24.994	26.4413	21.8609	21.5366
1012.45	25.0029	26.4513	21.7982	21.4713
1012.93	25.0155	26.463	21.732	21.3961
1013.41	25.0307	26.4758	21.6605	21.3096
1013.89	25.0455	26.4871	21.581	21.2099
1014.37	25.0562	26.4938	21.4908	21.0954
1014.86	25.0597	26.4932	21.3889	20.9661
1015.34	25.0548	26.4848	21.2763	20.824
1015.82	25.0426	26.4695	21.1564	20.6731
1016.3	25.0254	26.4495	21.0334	20.5185
1016.78	25.0051	26.4263	20.9109	20.3643
1017.27	24.9823	26.4003	20.7907	20.213
1017.75	24.9561	26.3706	20.6732	20.0654
1018.23	24.9249	26.3356	20.558	19.9214
1018.71	24.8875	26.2945	20.445	19.7811
1019.2	24.8444	26.2482	20.3357	19.6459
1019.68	24.7974	26.1987	20.2323	19.518
1020.16	24.7493	26.1491	20.1371	19.3997
1020.64	24.7022	26.1012	20.0513	19.2922
1021.12	24.6568	26.0554	19.9738	19.1949
1021.61	24.6122	26.0102	19.902	19.1054
1022.09	24.567	25.9638	19.833	19.0208
1022.57	24.5202	25.9151	19.7649	18.9389
1023.05	24.4724	25.8644	19.6975	18.8595
1023.53	24.4253	25.8137	19.6324	18.7836
1024.02	24.381	25.7652	19.5719	18.7129
1024.5	24.3408	25.7205	19.5173	18.6483
1024.98	24.3041	25.6793	19.4683	18.5895
1025.46	24.2688	25.6397	19.4231	18.5346
1025.94	24.2324	25.5996	19.3794	18.4812
1026.43	24.1931	25.5572	19.3357	18.4281
1026.91	24.1511	25.513	19.292	18.3752
1027.39	24.108	25.4686	19.2496	18.3241
1027.87	24.0658	25.426	19.2103	18.2766
1028.36	24.0263	25.3866	19.1746	18.2337
1028.84	23.9895	25.3501	19.1419	18.1948
1029.32	23.9541	25.3147	19.1103	18.158
1029.8	23.9182	25.2782	19.0777	18.1211
1030.28	23.8808	25.2394	19.0431	18.0828
1030.77	23.842	25.1989	19.007	18.0433
1031.25	23.8034	25.1585	18.9715	18.0043
1031.73	23.7665	25.1204	18.9385	17.9675
1032.21	23.7322	25.0858	18.9089	17.934
1032.69	23.6998	25.0541	18.8819	17.9033
1033.18	23.6675	25.0231	18.8559	17.8735
1033.66	23.6335	24.9903	18.8286	17.8426
1034.14	23.5972	24.9545	18.7995	17.8097
1034.62	23.5595	24.9158	18.7691	17.7751
1035.11	23.5225	24.8763	18.7396	17.7407
1035.59	23.4886	24.8382	18.713	17.7085
1036.07	23.4584	24.8028	18.6902	17.6796
1036.55	23.4311	24.7697	18.6703	17.6536
1037.03	23.404	24.7368	18.6513	17.6288
1037.52	23.3747	24.7019	18.6309	17.6035
1038	23.3413	24.6636	18.6081	17.5767
1038.48	23.3044	24.6223	18.5834	17.549
1038.96	23.2654	24.5799	18.5584	17.5217
1039.44	23.2266	24.5383	18.5349	17.4965
1039.93	23.189	24.4987	18.5136	17.4738
1040.41	23.152	24.4605	18.4936	17.4529
1040.89	23.114	24.4217	18.4732	17.4317
1041.37	23.073	24.3804	18.4508	17.4084
1041.85	23.0284	24.3355	18.4261	17.3825
1042.34	22.9812	24.2877	18.4003	17.3547
1042.82	22.9335	24.239	18.3754	17.3271
1043.3	22.8877	24.1913	18.3533	17.3015
1043.78	22.8448	24.1457	18.3344	17.2787
1044.27	22.8041	24.1013	18.3175	17.2578
1044.75	22.7637	24.0562	18.3004	17.237
1045.23	22.7213	24.0085	18.2811	17.2147
1045.71	22.676	23.9575	18.2589	17.1904
1046.19	22.6284	23.9043	18.2352	17.1653
1046.68	22.5804	23.8513	18.2123	17.1415
1047.16	22.5338	23.8007	18.1919	17.1208
1047.64	22.4892	23.7536	18.1749	17.1038
1048.12	22.4457	23.709	18.1602	17.0891
1048.6	22.4013	23.6648	18.1455	17.0746
1049.09	22.354	23.6185	18.1291	17.0579
1049.57	22.3035	23.5693	18.1104	17.0382
1050.05	22.2507	23.518	18.0906	17.0165
1050.53	22.1981	23.4668	18.0721	16.995
1051.02	22.1479	23.4178	18.0566	16.9757
1051.5	22.1007	23.3718	18.0446	16.9593
1051.98	22.0556	23.3279	18.035	16.9452
1052.46	22.0106	23.2839	18.0256	16.9313
1052.94	21.9639	23.2376	18.0146	16.916
1053.42	21.9149	23.1885	18.0013	16.8985
1053.91	21.8651	23.1374	17.987	16.8796
1054.39	21.817	23.0868	17.9737	16.8612
1054.87	21.7727	23.039	17.9633	16.8449
1055.35	21.7328	22.995	17.9561	16.8314
1055.84	21.6959	22.9537	17.9509	16.8194
1056.32	21.6592	22.9131	17.9455	16.8073
1056.8	21.6204	22.8712	17.9385	16.7934
1057.28	21.5784	22.8272	17.9294	16.7774
1057.76	21.5341	22.7823	17.9198	16.7604
1058.25	21.4897	22.7387	17.9115	16.7442
1058.73	21.4472	22.6984	17.9062	16.7304
1059.21	21.4075	22.6622	17.9038	16.7191
1059.69	21.3696	22.6289	17.9028	16.709
1060.17	21.3317	22.5962	17.9007	16.6979
1060.66	21.2921	22.5619	17.8961	16.6843
1061.14	21.2509	22.5254	17.8889	16.6681
1061.62	21.2097	22.4879	17.8808	16.6506
1062.1	21.1713	22.4516	17.874	16.6338
1062.59	21.1379	22.4186	17.8703	16.6192
1063.07	21.1102	22.3899	17.8693	16.6068
1063.55	21.0868	22.3645	17.8694	16.5952
1064.03	21.065	22.3403	17.8679	16.5823
1064.51	21.0426	22.3155	17.863	16.5667
1065	21.0189	22.2899	17.855	16.5488
1065.48	20.9948	22.2648	17.8458	16.5306
1065.96	20.9729	22.2425	17.8383	16.5147
1066.44	20.9548	22.2249	17.8343	16.503
1066.92	20.9412	22.2122	17.8339	16.4954
1067.41	20.9306	22.2029	17.8352	16.4901
1067.89	20.9205	22.1943	17.8353	16.4843
1068.37	20.9087	22.184	17.832	16.4759
1068.85	20.8944	22.1714	17.8248	16.4645
1069.34	20.879	22.1576	17.8152	16.4519
1069.82	20.8646	22.1448	17.8059	16.4406
1070.3	20.8532	22.1349	17.7987	16.4326
1070.78	20.8449	22.1282	17.794	16.4284
1071.26	20.8381	22.1231	17.79	16.4262
1071.75	20.8303	22.1171	17.7846	16.4234
1072.23	20.8193	22.1081	17.7758	16.4176
1072.71	20.8046	22.0957	17.7637	16.4083
1073.19	20.7876	22.0814	17.7499	16.3964
1073.67	20.7712	22.0679	17.737	16.3844
1074.16	20.7578	22.0575	17.7268	16.3743
1074.64	20.7484	22.0509	17.7194	16.3667
1075.12	20.7421	22.0472	17.713	16.3607
1075.6	20.7368	22.0441	17.7053	16.3542
1076.09	20.7305	22.0399	17.6943	16.3458
1076.57	20.7228	22.034	17.6802	16.3351
1077.05	20.7148	22.0278	17.6646	16.3235
1077.53	20.7085	22.0234	17.6504	16.3128
1078.01	20.7057	22.0223	17.6394	16.3045
1078.49	20.7068	22.0247	17.632	16.2988
1078.98	20.7104	22.0291	17.6264	16.2943
1079.46	20.7142	22.0329	17.6201	16.2889
1079.94	20.7165	22.0343	17.611	16.2812
1080.42	20.7168	22.0331	17.5987	16.271
1080.91	20.7165	22.0306	17.5848	16.2599
1081.39	20.7173	22.0291	17.5714	16.2498
1081.87	20.7206	22.0303	17.5603	16.2421
1082.35	20.7262	22.034	17.5517	16.2364
1082.83	20.7322	22.0387	17.5441	16.2311
1083.32	20.7358	22.0417	17.5352	16.224
1083.8	20.7351	22.0411	17.5234	16.2135
1084.28	20.7299	22.0366	17.5088	16.1997
1084.76	20.7217	22.0298	17.4931	16.1844
1085.24	20.713	22.0228	17.4785	16.1698
1085.73	20.7058	22.0175	17.4666	16.1578
1086.21	20.7004	22.0139	17.4575	16.1482
1086.69	20.6956	22.0101	17.4497	16.1398
1087.17	20.6891	22.0039	17.441	16.1304
1087.65	20.679	21.993	17.4298	16.1185
1088.14	20.6649	21.9773	17.4161	16.1042
1088.62	20.6479	21.958	17.4013	16.0888
1089.1	20.6298	21.9375	17.3877	16.0745
1089.58	20.6119	21.9173	17.3766	16.0625
1090.07	20.5942	21.8976	17.3679	16.0526
1090.55	20.575	21.8766	17.36	16.0434
1091.03	20.5524	21.8524	17.351	16.033
1091.51	20.5248	21.8231	17.3395	16.02
1091.99	20.4923	21.7888	17.3258	16.0049
1092.48	20.4565	21.751	17.3115	15.9893
1092.96	20.4193	21.7121	17.2985	15.9753
1093.44	20.3823	21.6736	17.2882	15.9642
1093.92	20.3457	21.6358	17.2801	15.9558
1094.4	20.3081	21.5972	17.2726	15.9487
1094.89	20.2678	21.5561	17.2639	15.9411
1095.37	20.224	21.5111	17.2531	15.9318
1095.85	20.1772	21.4626	17.2407	15.9215
1096.33	20.1295	21.4123	17.2286	15.9118
1096.82	20.0829	21.3624	17.2189	15.9047
1097.3	20.0389	21.3141	17.2128	15.9013
1097.78	19.9969	21.2673	17.2095	15.901
1098.26	19.955	21.2201	17.207	15.9019
1098.74	19.9111	21.1706	17.203	15.9019
1099.23	19.8639	21.1175	17.1964	15.9001
1099.71	19.8138	21.0615	17.1878	15.8969
1100.19	19.763	21.0046	17.1793	15.8942
1100.67	19.7135	20.9491	17.1731	15.8942
1101.15	19.6666	20.8964	17.1708	15.8981
1101.64	19.6219	20.8458	17.1722	15.9055
1102.12	19.5773	20.7955	17.1756	15.9146
1102.6	19.5301	20.7428	17.179	15.9234
1103.08	19.4787	20.6864	17.1812	15.9309
1103.57	19.423	20.6266	17.1824	15.9376
1104.05	19.3648	20.5654	17.1841	15.9452
1104.53	19.306	20.5053	17.188	15.9555
1105.01	19.248	20.4475	17.1949	15.9693
1105.49	19.1907	20.3918	17.2037	15.9857
1105.98	19.1329	20.3366	17.2128	16.0025
1106.46	19.0732	20.2797	17.2201	16.0177
1106.94	19.0113	20.2202	17.2248	16.0302
1107.42	18.9483	20.1586	17.2277	16.0405
1107.9	18.8865	20.0971	17.2307	16.0508
1108.39	18.8283	20.0382	17.236	16.0629
1108.87	18.7743	19.9828	17.2445	16.078
1109.35	18.7238	19.9303	17.2554	16.0954
1109.83	18.6744	19.8785	17.2667	16.1131
1110.32	18.6236	19.8249	17.2765	16.1292
1110.8	18.5703	19.7682	17.2838	16.1429
1111.28	18.5151	19.7091	17.2894	16.1551
1111.76	18.4601	19.6494	17.2952	16.1679
1112.24	18.4076	19.5916	17.3032	16.1839
1112.72	18.3586	19.5372	17.3144	16.2043
1113.21	18.3121	19.4855	17.3282	16.2287
1113.69	18.2658	19.4346	17.343	16.2554
1114.17	18.2174	19.3825	17.3574	16.2826
1114.65	18.1658	19.328	17.3709	16.3093
1115.14	18.1118	19.2717	17.3848	16.3362
1115.62	18.0574	19.2158	17.401	16.3648
1116.1	18.0052	19.1625	17.421	16.3968
1116.58	17.9561	19.1128	17.4452	16.4325
1117.07	17.9094	19.0661	17.4721	16.4707
1117.55	17.8632	19.0202	17.499	16.509
1118.03	17.815	18.9728	17.5236	16.5448
1118.51	17.7642	18.9229	17.5447	16.5767
1118.99	17.7116	18.8713	17.5631	16.6049
1119.47	17.6594	18.82	17.5803	16.6307
1119.96	17.61	18.771	17.5978	16.6554
1120.44	17.5643	18.7253	17.6158	16.6793
1120.92	17.5214	18.6819	17.6328	16.7012
1121.4	17.479	18.6384	17.6465	16.7192
1121.89	17.4348	18.5925	17.6549	16.7314
1122.37	17.3877	18.5432	17.6575	16.7373
1122.85	17.3385	18.4913	17.6556	16.738
1123.33	17.2895	18.4394	17.6519	16.7356
1123.81	17.243	18.39	17.6485	16.7322
1124.3	17.2003	18.3444	17.6465	16.7286
1124.78	17.1608	18.3023	17.6451	16.7241
1125.26	17.1228	18.2619	17.6424	16.7173
1125.74	17.0845	18.2215	17.6369	16.7069
1126.22	17.0455	18.1807	17.6282	16.6928
1126.71	17.0073	18.141	17.6177	16.6765
1127.19	16.9723	18.105	17.6075	16.6607
1127.67	16.9432	18.0758	17.5997	16.6474
1128.15	16.9211	18.0548	17.5948	16.6376
1128.63	16.9057	18.0419	17.5917	16.6305
1129.12	16.8955	18.0358	17.5887	16.6244
1129.6	16.8893	18.035	17.5844	16.618
1130.08	16.8877	18.0396	17.5789	16.6114
1130.56	16.8926	18.0512	17.5742	16.6065
1131.05	16.9074	18.0726	17.573	16.6058
1131.53	16.9347	18.1061	17.5773	16.6116
1132.01	16.9753	18.1525	17.5878	16.6246
1132.49	17.0277	18.2101	17.603	16.6437
1132.97	17.0883	18.2755	17.6204	16.6664
1133.46	17.1535	18.3451	17.6379	16.6907
1133.94	17.2204	18.4163	17.6551	16.7157
1134.42	17.2878	18.4879	17.6734	16.7423
1134.9	17.3557	18.5599	17.6951	16.7725
1135.38	17.4239	18.6322	17.7222	16.8081
1135.87	17.4908	18.7034	17.7552	16.8495
1136.35	17.5538	18.7708	17.7928	16.8958
1136.83	17.6091	18.8305	17.8324	16.9447
1137.31	17.6538	18.8791	17.8719	16.9947
1137.8	17.6867	18.9152	17.9106	17.0451
1138.28	17.7087	18.9395	17.9497	17.097
1138.76	17.7222	18.9542	17.9914	17.1526
1139.24	17.7295	18.9619	18.0376	17.2133
1139.72	17.7317	18.9641	18.0888	17.2795
1140.21	17.7282	18.9606	18.1439	17.3498
1140.69	17.7176	18.9505	18.2007	17.4218
1141.17	17.6987	18.9326	18.257	17.4935
1141.65	17.6722	18.9074	18.3123	17.5639
1142.13	17.6408	18.877	18.3675	17.634
1142.62	17.6081	18.8445	18.4244	17.7055
1143.1	17.5778	18.8128	18.4844	17.7799
1143.58	17.5516	18.7837	18.5476	17.8575
1144.06	17.5294	18.7571	18.6124	17.9371
1144.55	17.5096	18.7319	18.6765	18.0167
1145.03	17.4907	18.7074	18.7381	18.0946
1145.51	17.4726	18.6841	18.7967	18.1703
1145.99	17.4567	18.664	18.8535	18.2449
1146.47	17.4459	18.6502	18.9108	18.3203
1146.96	17.4423	18.645	18.9705	18.3978
1147.44	17.4469	18.6493	19.033	18.4779
1147.92	17.4583	18.6617	19.0975	18.5595
1148.4	17.474	18.6798	19.1622	18.6407
1148.88	17.4914	18.7009	19.2256	18.7203
1149.37	17.509	18.7235	19.2875	18.7986
1149.85	17.5269	18.7472	19.3493	18.877
1150.33	17.546	18.7724	19.4129	18.9579
1150.81	17.5668	18.7993	19.48	19.0431
1151.3	17.5887	18.8266	19.551	19.1329
1151.78	17.6096	18.8517	19.6253	19.2264
1152.26	17.6264	18.8714	19.7014	19.3216
1152.74	17.6368	18.8833	19.7788	19.4173
1153.22	17.6397	18.8869	19.8578	19.5134
1153.7	17.6362	18.8833	19.9404	19.6113
1154.19	17.628	18.8746	20.0286	19.713
1154.67	17.6169	18.8627	20.1238	19.82
1155.15	17.6033	18.8482	20.2258	19.9328
1155.63	17.5865	18.83	20.3327	20.0502
1156.12	17.565	18.8064	20.4423	20.1702
1156.6	17.5378	18.7765	20.5526	20.291
1157.08	17.5053	18.7407	20.6631	20.4119
1157.56	17.4694	18.7011	20.7745	20.5332
1158.04	17.4329	18.6608	20.8879	20.6554
1158.53	17.3977	18.6218	21.0037	20.7787
1159.01	17.3644	18.5851	21.1211	20.9019
1159.49	17.332	18.5498	21.2378	21.0232
1159.97	17.2993	18.5145	21.3518	21.1404
1160.45	17.2652	18.4781	21.4615	21.2523
1160.94	17.2305	18.441	21.5672	21.3593
1161.42	17.1971	18.4049	21.6704	21.4627
1161.9	17.1677	18.3726	21.773	21.5644
1162.38	17.1438	18.3454	21.8761	21.6649
1162.87	17.1251	18.3238	21.979	21.7631
1163.35	17.1096	18.3059	22.0794	21.8565
1163.83	17.0948	18.2897	22.1747	21.9416
1164.31	17.0785	18.2735	22.2625	22.0156
1164.79	17.0604	18.2567	22.3416	22.0769
1165.28	17.0417	18.2402	22.4122	22.1251
1165.76	17.0242	18.2253	22.4746	22.16
1166.24	17.0091	18.2122	22.5285	22.1811
1166.72	16.9959	18.1997	22.5724	22.1865
1167.2	16.9826	18.1853	22.604	22.1734
1167.69	16.9664	18.1664	22.6209	22.1395
1168.17	16.9454	18.1414	22.6223	22.0836
1168.65	16.9195	18.1108	22.6088	22.0066
1169.13	16.8901	18.0764	22.5827	21.911
1169.62	16.8593	18.0409	22.5469	21.8005
1170.1	16.8287	18.006	22.5033	21.6783
1170.58	16.7985	17.9717	22.4526	21.5464
1171.06	16.7672	17.9364	22.3942	21.406
1171.54	16.733	17.8983	22.3277	21.2583
1172.03	16.6949	17.8563	22.2532	21.105
1172.51	16.6536	17.8114	22.1724	20.9496
1172.99	16.6111	17.766	22.0882	20.7964
1173.47	16.5698	17.7226	22.0033	20.6497
1173.95	16.5316	17.6829	21.9192	20.5125
1174.44	16.4962	17.6465	21.8356	20.3857
1174.92	16.4621	17.6113	21.7508	20.2685
1175.4	16.4273	17.5745	21.6631	20.1591
1175.88	16.3905	17.5347	21.5714	20.0565
1176.37	16.3523	17.4921	21.4765	19.9607
1176.85	16.3144	17.4489	21.3804	19.873
1177.33	16.2792	17.4076	21.2855	19.7948
1177.81	16.2477	17.3698	21.1933	19.7272
1178.29	16.2197	17.3353	21.1041	19.6697
1178.78	16.1929	17.3023	21.0172	19.621
1179.26	16.1651	17.2684	20.9322	19.5796
1179.74	16.1347	17.2321	20.8495	19.5452
1180.22	16.102	17.1938	20.7715	19.5188
1180.7	16.0689	17.1554	20.7015	19.5026
1181.19	16.0375	17.1193	20.6426	19.4988
1181.67	16.0088	17.087	20.5963	19.5084
1182.15	15.9823	17.0581	20.5622	19.5307
1182.63	15.9557	17.0304	20.5385	19.5638
1183.12	15.9269	17.0016	20.5229	19.6052
1183.6	15.8946	16.9702	20.5144	19.6532
1184.08	15.8594	16.9362	20.5134	19.7078
1184.56	15.8235	16.9015	20.5214	19.7697
1185.04	15.7897	16.8681	20.5403	19.8401
1185.53	15.7595	16.8374	20.5703	19.919
1186.01	15.7327	16.8087	20.6102	20.0051
1186.49	15.7072	16.7801	20.6573	20.096
1186.97	15.6806	16.7493	20.7085	20.1892
1187.45	15.6511	16.7152	20.762	20.2832
1187.94	15.619	16.6785	20.8172	20.3776
1188.42	15.586	16.6412	20.8746	20.4731
1188.9	15.5542	16.6057	20.9348	20.57
1189.38	15.525	16.5732	20.9969	20.6673
1189.86	15.4982	16.5434	21.0587	20.7621
1190.35	15.4724	16.5143	21.1163	20.8501
1190.83	15.4453	16.4836	21.1659	20.9264
1191.31	15.4162	16.4502	21.2045	20.987
1191.79	15.3853	16.4147	21.2303	21.0293
1192.28	15.3546	16.3794	21.2424	21.0511
1192.76	15.326	16.3465	21.2399	21.0507
1193.24	15.3009	16.3177	21.2203	21.025
1193.72	15.2789	16.2924	21.1798	20.9699
1194.2	15.2586	16.2692	21.1145	20.8811
1194.68	15.2381	16.246	21.0208	20.7553
1195.17	15.2168	16.2222	20.8981	20.5918
1195.65	15.1957	16.1987	20.7483	20.3935
1196.13	15.1769	16.1779	20.5763	20.1663
1196.61	15.1626	16.1622	20.3878	19.9178
1197.1	15.1541	16.153	20.1885	19.6557
1197.58	15.1511	16.1496	19.9834	19.3875
1198.06	15.1518	16.1502	19.7761	19.1191
1198.54	15.1547	16.1527	19.5702	18.8561
1199.02	15.1591	16.156	19.3703	18.6044
1199.51	15.1657	16.1609	19.1811	18.3695
1199.99	15.1765	16.1697	19.0078	18.1568
1200.47	15.1933	16.1847	18.8543	17.9703
1200.95	15.2168	16.2069	18.7221	17.8113
1201.43	15.2461	16.2358	18.6105	17.6788
1201.92	15.2792	16.2697	18.5167	17.57
1202.4	15.3144	16.3065	18.4381	17.482
1202.88	15.3511	16.3456	18.3728	17.4123
1203.36	15.3903	16.3878	18.3203	17.3601
1203.85	15.4341	16.4352	18.2814	17.3257
1204.33	15.4845	16.4899	18.2567	17.309
1204.81	15.5423	16.5526	18.2457	17.3093
1205.29	15.6065	16.6224	18.2462	17.3242
1205.77	15.6749	16.6969	18.2553	17.3505
1206.26	15.7453	16.7739	18.2704	17.3851
1206.74	15.8166	16.852	18.2899	17.4264
1207.22	15.8894	16.9315	18.3142	17.474
1207.7	15.9648	17.0134	18.3444	17.5288
1208.18	16.0437	17.0987	18.3815	17.5914
1208.67	16.1254	17.1866	18.4256	17.6616
1209.15	16.2077	17.2747	18.4752	17.7377
1209.63	16.2871	17.3594	18.5279	17.8174
1210.11	16.3604	17.4373	18.5818	17.8983
1210.6	16.4259	17.5063	18.636	17.9797
1211.08	16.4834	17.5663	18.6913	18.062
1211.56	16.534	17.6187	18.7489	18.1467
1212.04	16.5785	17.6644	18.8099	18.2349
1212.52	16.6165	17.7036	18.8739	18.3266
1213.01	16.6461	17.7346	18.9393	18.4205
1213.49	16.6646	17.7548	19.0038	18.5144
1213.97	16.6698	17.7621	19.0656	18.6065
1214.45	16.6615	17.7557	19.1244	18.6961
1214.93	16.6415	17.737	19.1814	18.784
1215.42	16.6131	17.7088	19.2386	18.8716
1215.9	16.5793	17.674	19.2974	18.9603
1216.38	16.5424	17.6344	19.358	19.0503
1216.86	16.5026	17.5903	19.4191	19.1404
1217.35	16.4592	17.5414	19.4786	19.2287
1217.83	16.4116	17.4874	19.5349	19.3139
1218.31	16.3605	17.4292	19.588	19.3956
1218.79	16.3077	17.3693	19.6393	19.4749
1219.27	16.2565	17.3109	19.691	19.5539
1219.76	16.2092	17.2566	19.7449	19.634
1220.24	16.167	17.2076	19.8013	19.7157
1220.72	16.1292	17.1631	19.8589	19.798
1221.2	16.0945	17.1216	19.9158	19.8794
1221.68	16.0614	17.0817	19.9704	19.9585
1222.17	16.0301	17.0438	20.0224	20.0353
1222.65	16.0021	17.0095	20.0728	20.1109
1223.13	15.9799	16.9814	20.1236	20.1871
1223.61	15.9654	16.9615	20.176	20.265
1224.09	15.9593	16.9502	20.2301	20.3447
1224.58	15.9605	16.9462	20.2848	20.425
1225.06	15.9668	16.9471	20.3383	20.5042
1225.54	15.9767	16.9513	20.3896	20.5812
1226.02	15.9898	16.9586	20.4391	20.6565
1226.51	16.0073	16.9708	20.4884	20.7319
1226.99	16.0312	16.9903	20.5396	20.8096
1227.47	16.063	17.0191	20.5944	20.8912
1227.95	16.1027	17.0576	20.653	20.9772
1228.43	16.1492	17.1043	20.7142	21.0662
1228.92	16.2008	17.1566	20.7764	21.1565
1229.4	16.2562	17.2129	20.8386	21.2469
1229.88	16.3159	17.2727	20.9013	21.3374
1230.36	16.3818	17.3376	20.9664	21.4298
1230.84	16.4562	17.4101	21.0358	21.5263
1231.33	16.5406	17.4921	21.1109	21.6289
1231.81	16.6348	17.5838	21.1915	21.7382
1232.29	16.7369	17.6839	21.2761	21.8537
1232.77	16.8445	17.79	21.363	21.9742
1233.26	16.9557	17.9003	21.4515	22.0993
1233.74	17.0708	18.0146	21.5426	22.2295
1234.22	17.1914	18.1345	21.6388	22.3669
1234.7	17.3199	18.2624	21.7429	22.5135
1235.18	17.4577	18.3997	21.8568	22.6707
1235.66	17.6045	18.5463	21.9804	22.8384
1236.15	17.7579	18.7003	22.1121	23.0146
1236.63	17.915	18.8589	22.2495	23.1975
1237.11	18.0736	19.02	22.391	23.3853
1237.59	18.2332	19.183	22.5366	23.578
1238.08	18.3951	19.3493	22.6877	23.7769
1238.56	18.5617	19.521	22.8461	23.9841
1239.04	18.7347	19.6998	23.013	24.2007
1239.52	18.9141	19.8857	23.1879	24.4265
1240	19.0983	20.0766	23.3687	24.6598
1240.49	19.2849	20.2698	23.553	24.8979
1240.97	19.472	20.4632	23.739	25.139
1241.45	19.6593	20.6562	23.9264	25.3819
1241.93	19.8479	20.8499	24.1163	25.6272
1242.41	20.0397	21.0463	24.3101	25.8757
1242.9	20.2355	21.2467	24.5086	26.1275
1243.38	20.435	21.451	24.7108	26.3818
1243.86	20.6357	21.6571	24.9143	26.6363
1244.34	20.835	21.8625	25.1165	26.8884
1244.83	21.031	22.0654	25.3154	27.1366
1245.31	21.2236	22.2656	25.5108	27.3806
1245.79	21.4142	22.4647	25.7039	27.6215
1246.27	21.605	22.665	25.8964	27.861
1246.75	21.7972	22.8679	26.0889	28.0998
1247.24	21.9906	23.0733	26.2809	28.3375
1247.72	22.1835	23.2792	26.4702	28.5723
1248.2	22.3736	23.4828	26.6544	28.8019
1248.68	22.5595	23.6823	26.832	29.0249
1249.16	22.7417	23.8773	27.0034	29.2413
1249.65	22.9223	24.0697	27.1701	29.4527
1250.13	23.1036	24.2616	27.3345	29.661
1250.61	23.287	24.4549	27.4977	29.8673
1251.09	23.4722	24.6497	27.6594	30.0715
1251.58	23.657	24.8444	27.8177	30.2721
1252.06	23.8387	25.0368	27.9702	30.4669
1252.54	24.0157	25.225	28.1153	30.6542
1253.02	24.1879	25.409	28.2529	30.8338
1253.5	24.3574	25.5902	28.3844	31.0066
1253.99	24.5266	25.7707	28.5116	31.1741
1254.47	24.6969	25.9518	28.6355	31.3371
1254.95	24.8677	26.133	28.7554	31.495
1255.43	25.0367	26.3123	28.8691	31.6462
1255.91	25.2012	26.4869	28.9739	31.7885
1256.4	25.3589	26.6549	29.0678	31.9202
1256.88	25.5097	26.8163	29.1502	32.041
1257.36	25.6555	26.9727	29.222	32.1515
1257.84	25.7991	27.1267	29.285	32.2528
1258.33	25.9427	27.2806	29.3401	32.3454
1258.81	26.087	27.4351	29.3874	32.4287
1259.29	26.2308	27.5893	29.4254	32.5008
1259.77	26.3725	27.7418	29.4525	32.5597
1260.25	26.5107	27.8911	29.4674	32.6036
1260.73	26.6453	28.0373	29.4697	32.6319
1261.22	26.7774	28.181	29.4599	32.6447
1261.7	26.9082	28.3233	29.4383	32.642
1262.18	27.0382	28.4642	29.4046	32.623
1262.66	27.1664	28.6024	29.3574	32.5861
1263.15	27.2905	28.7358	29.295	32.5288
1263.63	27.4082	28.8622	29.216	32.4497
1264.11	27.5184	28.9809	29.121	32.3485
1264.59	27.6219	29.0932	29.0126	32.2276
1265.07	27.7209	29.2016	28.8948	32.0906
1265.56	27.8179	29.3088	28.7718	31.9418
1266.04	27.914	29.4162	28.6468	31.7847
1266.52	28.0091	29.5231	28.5213	31.6217
1267	28.1011	29.6272	28.3955	31.4537
1267.48	28.188	29.7257	28.2697	31.282
1267.97	28.2688	29.8173	28.1451	31.1085
1268.45	28.3445	29.9025	28.0241	30.9366
1268.93	28.4174	29.9839	27.9107	30.7705
1269.41	28.4901	30.0644	27.8082	30.6145
1269.9	28.5643	30.1461	27.7189	30.4715
1270.38	28.6396	30.2295	27.6432	30.3428
1270.86	28.7145	30.3133	27.5802	30.2281
1271.34	28.787	30.3956	27.5285	30.127
1271.82	28.8558	30.475	27.4872	30.0392
1272.31	28.9216	30.5516	27.4568	29.9657
1272.79	28.9859	30.6267	27.4383	29.908
1273.27	29.0506	30.7016	27.4326	29.8674
1273.75	29.1163	30.777	27.4398	29.844
1274.23	29.1821	30.8524	27.4586	29.8366
1274.72	29.246	30.9261	27.4871	29.8433
1275.2	29.3064	30.9968	27.5239	29.8621
1275.68	29.3629	31.064	27.5688	29.8924
1276.16	29.4167	31.129	27.6226	29.9343
1276.64	29.4704	31.194	27.6868	29.989
1277.13	29.5265	31.2608	27.7625	30.0571
1277.61	29.5859	31.33	27.8493	30.1381
1278.09	29.6473	31.4003	27.9453	30.2299
1278.57	29.7082	31.4691	28.0475	30.33
1279.06	29.7658	31.5343	28.1534	30.4358
1279.54	29.8187	31.5947	28.262	30.5463
1280.02	29.867	31.6512	28.3734	30.6615
1280.5	29.9123	31.7054	28.4887	30.7826
1280.98	29.9561	31.7589	28.6089	30.9101
1281.47	29.9987	31.8116	28.7334	31.0434
1281.95	30.0385	31.8615	28.8606	31.1807
1282.43	30.0727	31.9052	28.9879	31.3191
1282.91	30.0983	31.9393	29.1131	31.4561
1283.39	30.1138	31.9617	29.2352	31.5904
1283.88	30.1192	31.9724	29.3546	31.722
1284.36	30.1156	31.9725	29.4723	31.8519
1284.84	30.1042	31.9633	29.5888	31.9808
1285.32	30.0849	31.9451	29.7038	32.1081
1285.81	30.0563	31.9169	29.8154	32.2322
1286.29	30.0165	31.8769	29.9214	32.3509
1286.77	29.964	31.8242	30.0202	32.4621
1287.25	29.8993	31.7596	30.1114	32.5654
1287.73	29.8251	31.686	30.1959	32.6614
1288.22	29.7454	31.6076	30.2748	32.7513
1288.7	29.6634	31.5277	30.3485	32.8352
1289.18	29.5807	31.4478	30.4155	32.9118
1289.66	29.4964	31.3672	30.4729	32.9777
1290.14	29.4083	31.2835	30.5171	33.0288
1290.63	29.3143	31.1943	30.5456	33.0611
1291.11	29.2136	31.099	30.5573	33.0723
1291.59	29.1076	30.9986	30.5533	33.0618
1292.07	28.9988	30.8955	30.5354	33.0302
1292.56	28.8897	30.7917	30.5053	32.9785
1293.04	28.7809	30.6875	30.4633	32.9066
1293.52	28.671	30.5809	30.4084	32.8138
1294	28.5574	30.4691	30.3393	32.6991
1294.48	28.4376	30.3494	30.2558	32.5628
1294.97	28.3105	30.2209	30.1597	32.4068
1295.45	28.1771	30.085	30.0543	32.235
1295.93	28.0394	29.9441	29.944	32.0526
1296.41	27.8989	29.8003	29.8324	31.8642
1296.89	27.7559	29.6539	29.7213	31.673
1297.38	27.6081	29.5029	29.6102	31.4803
1297.86	27.4526	29.3439	29.4977	31.286
1298.34	27.2868	29.1742	29.3825	31.0903
1298.82	27.1098	28.9927	29.2647	30.894
1299.31	26.9231	28.8008	29.1461	30.6999
1299.79	26.7293	28.6014	29.029	30.5108
1300.27	26.5308	28.3973	28.9153	30.3295
1300.75	26.3288	28.1897	28.8053	30.1572
1301.23	26.1224	27.9779	28.6978	29.9936
1301.71	25.9097	27.7598	28.591	29.8375
1302.2	25.6897	27.534	28.4839	29.6882
1302.68	25.4633	27.3007	28.3772	29.5465
1303.16	25.2336	27.0625	28.2733	29.415
1303.64	25.0049	26.8235	28.1758	29.2969
1304.13	24.7809	26.5873	28.0875	29.1953
1304.61	24.5637	26.3562	28.0099	29.1115
1305.09	24.3531	26.13	27.9428	29.0455
1305.57	24.1474	25.9077	27.8851	28.996
1306.05	23.9454	25.6884	27.8366	28.9622
1306.54	23.7476	25.473	27.7985	28.9448
1307.02	23.5566	25.2647	27.7736	28.9459
1307.5	23.3763	25.0679	27.7652	28.9684
1307.98	23.21	24.886	27.7755	29.0141
1308.46	23.0592	24.7207	27.8047	29.0831
1308.95	22.9231	24.5707	27.8505	29.1732
1309.43	22.7999	24.4335	27.91	29.2811
1309.91	22.6878	24.3069	27.9809	29.4036
1310.39	22.5872	24.1911	28.0628	29.5397
1310.88	22.5006	24.0886	28.1578	29.6905
1311.36	22.4323	24.0042	28.2695	29.859
1311.84	22.3859	23.9427	28.401	30.0481
1312.32	22.3635	23.9069	28.5538	30.2595
1312.8	22.3645	23.897	28.7266	30.4928
1313.29	22.3866	23.9108	28.9163	30.7454
1313.77	22.4273	23.9456	29.1189	31.014
1314.25	22.485	23.999	29.3307	31.295
1314.73	22.5603	24.0707	29.5495	31.5862
1315.21	22.6544	24.1613	29.7739	31.886
1315.7	22.7684	24.2715	30.0029	32.1931
1316.18	22.902	24.4006	30.2354	32.506
1316.66	23.0529	24.5466	30.4694	32.8227
1317.14	23.2177	24.7066	30.7033	33.1411
1317.62	23.3936	24.8779	30.9362	33.46
1318.11	23.5786	25.0594	31.1681	33.7796
1318.59	23.7725	25.2515	31.3999	34.1005
1319.07	23.9752	25.4547	31.6319	34.4235
1319.55	24.1857	25.6685	31.8628	34.7476
1320.04	24.4011	25.89	32.0895	35.07
1320.52	24.6168	26.1144	32.3074	35.3859
1321	24.8279	26.3359	32.5121	35.6901
1321.48	25.0314	26.5503	32.701	35.9788
1321.96	25.227	26.7565	32.8742	36.2504
1322.45	25.4172	26.9561	33.0344	36.5059
1322.93	25.6056	27.1526	33.1849	36.7476
1323.41	25.7953	27.3492	33.3287	36.9777
1323.89	25.9874	27.5474	33.4671	37.1977
1324.38	26.1806	27.7463	33.5995	37.4071
1324.86	26.3728	27.9439	33.7247	37.6049
1325.34	26.5625	28.1389	33.8419	37.7906
1325.82	26.7504	28.3316	33.9521	37.9647
1326.3	26.9396	28.5253	34.0576	38.129
1326.79	27.1342	28.7242	34.1615	38.2861
1327.27	27.3376	28.9319	34.2659	38.4379
1327.75	27.5511	29.1504	34.3715	38.5851
1328.23	27.774	29.3791	34.4773	38.7268
1328.71	28.0045	29.6165	34.5819	38.862
1329.2	28.2417	29.8616	34.6846	38.9903
1329.68	28.4869	30.1154	34.7864	39.1128
1330.16	28.7435	30.3811	34.8898	39.2321
1330.64	29.0157	30.6631	34.9975	39.3512
1331.12	29.3066	30.9642	35.1112	39.4723
1331.61	29.6166	31.2851	35.2304	39.5955
1332.09	29.9434	31.6231	35.3527	39.7191
1332.57	30.2834	31.9745	35.4746	39.8406
1333.05	30.6339	32.3359	35.5936	39.9575
1333.54	30.9947	32.7063	35.7085	40.069
1334.02	31.3677	33.0872	35.8198	40.1752
1334.5	31.7563	33.4812	35.9287	40.2772
1334.98	32.1626	33.8901	36.0356	40.3754
1335.46	32.5862	34.3131	36.1397	40.4691
1335.95	33.024	34.7466	36.2391	40.5563
1336.43	33.4717	35.1861	36.3324	40.6354
1336.91	33.9267	35.6291	36.4205	40.707
1337.39	34.3892	36.0767	36.5077	40.7748
1337.87	34.8627	36.5347	36.6016	40.8459
1338.36	35.3513	37.0109	36.7108	40.9293
1338.84	35.8569	37.5116	36.8429	41.034
1339.32	36.3753	38.0371	37.0007	41.1652
1339.8	36.8959	38.5795	37.1812	41.3231
1340.29	37.4035	39.1235	37.3759	41.5024
1340.77	37.8828	39.6514	37.5739	41.6943
1341.25	38.3225	40.1467	37.7646	41.8889
1341.73	38.7165	40.5977	37.9404	42.0774
1342.21	39.0638	40.9986	38.0976	42.2543
1342.69	39.365	41.3471	38.2351	42.4161
1343.18	39.6202	41.642	38.3536	42.5614
1343.66	39.8285	41.8831	38.4549	42.6907
1344.14	39.9881	42.0699	38.541	42.8054
1344.62	40.0982	42.2034	38.6142	42.9081
1345.11	40.1602	42.2862	38.6771	43.002
1345.59	40.1776	42.3225	38.7319	43.0902
1346.07	40.155	42.3171	38.78	43.1748
1346.55	40.0962	42.2731	38.8216	43.2563
1347.03	40.0032	42.1926	38.8555	43.3334
1347.52	39.8768	42.0761	38.8804	43.4043
1348	39.7178	41.9251	38.8955	43.4677
1348.48	39.5295	41.7434	38.9017	43.5239
1348.96	39.3174	41.5377	38.901	43.5744
1349.44	39.089	41.316	38.8961	43.6219
1349.93	38.8515	41.0861	38.8885	43.668
1350.41	38.6094	40.8522	38.8776	43.7124
1350.89	38.3637	40.615	38.861	43.7525
1351.37	38.1129	40.3717	38.835	43.7843
1351.86	37.8547	40.1196	38.7971	43.8047
1352.34	37.589	39.8576	38.7469	43.8122
1352.82	37.318	39.5881	38.687	43.8083
1353.3	37.0458	39.3156	38.6212	43.7962
1353.78	36.7768	39.0453	38.554	43.7799
1354.27	36.5129	38.7803	38.4877	43.7618
1354.75	36.253	38.5199	38.4221	43.7417
1355.23	35.9934	38.2607	38.3548	43.7172
1355.71	35.7301	37.9983	38.2825	43.6849
1356.19	35.4607	37.7293	38.2026	43.6417
1356.68	35.1853	37.4528	38.1142	43.5858
1357.16	34.9056	37.1696	38.0172	43.5166
1357.64	34.6235	36.8808	37.912	43.4338
1358.12	34.3391	36.5858	37.7976	43.336
1358.61	34.0498	36.2818	37.6721	43.221
1359.09	33.7522	35.9647	37.5334	43.0857
1359.57	33.4432	35.631	37.3805	42.9282
1360.05	33.1222	35.2801	37.2154	42.7486
1360.53	32.7923	34.9157	37.0439	42.551
1361.02	32.4589	34.5454	36.8754	42.343
1361.5	32.128	34.1786	36.7203	42.1341
1361.98	31.804	33.8247	36.5879	41.9344
[truncated: 5,472 more rows]

## Sheet: Fig.1l
Fig. 1l
	Intensity (a.u.)
Field (G)	CN	CN-KI	CN-KI3-KI	CN-KI3-KI-MV
2.03409	174.86	-22.972	132.91	107.7
2.03403	64.651	-61.755	66.018	105.05
2.03397	115.74	-181.94	12.131	-182.89
2.03391	-39.073	19.483	-127.96	-45.141
2.03385	116.11	-36.901	-200.75	54.309
2.03379	-54.704	-29.689	9.3531	-34.047
2.03373	-112.83	162.82	80.442	15.989
2.03368	-153.85	71.414	104.22	-2.1842
2.03362	-181.29	97.704	-8.2214	6.9312
2.03356	-31.327	59.684	-26.277	124.44
2.0335	66.526	20.056	23.152	-11.772
2.03344	9.8734	5.6202	99.567	-2.5894
2.03338	6.7158	107.48	121.67	193.78
2.03332	-2.7458	94.029	175.46	64.951
2.03327	88.09	38.078	-110.95	-69.786
2.03321	59.226	-234.57	43.135	6.0755
2.03315	118.66	-183.03	146.62	116.94
2.03309	171.1	100.43	66.315	65.305
2.03303	61.342	137.68	36.217	-85.422
2.03297	-108.61	-58.254	145.83	-64.94
2.03291	103.64	-23.182	22.759	-1.8473
2.03286	301.3	23.498	-67.297	46.156
2.0328	252.37	-61.513	-102.24	25.171
2.03274	-10.46	83.385	-179.56	-64.403
2.03268	77.218	109.19	-341.67	30.833
2.03262	145.7	28.301	-114.87	134.48
2.03256	55.586	96.918	25.935	-15.574
2.0325	-152.63	72.036	-51.653	-26.721
2.03245	134.86	227.76	-69.639	-209.47
2.03239	190.95	182.97	-69.929	-90.816
2.03233	142.23	165.79	203.27	-50.37
2.03227	89.013	64.294	134.27	-79.33
2.03221	168.09	149.49	-335.25	61.499
2.03215	275.86	-85.813	-126.29	80.019
2.03209	162.92	-142.73	-33.036	-128.87
2.03204	145.67	-88.754	-52.801	-122.78
2.03198	-43.076	-49.887	121.82	-49.39
2.03192	101.67	37.973	204.63	70.188
2.03186	-2.9913	-52.872	-3.9746	-20.242
2.0318	177.95	42.379	-104.28	78.024
2.03174	19.983	67.128	-28.695	98.188
2.03168	-29.48	187.08	-89.105	-27.747
2.03163	-46.541	133.43	137.69	13.921
2.03157	-23.898	-43.811	120.49	127.1
2.03151	4.8497	-180.05	102.61	64.878
2.03145	34.403	-144.87	-36.862	-46.929
2.03139	196.06	-11.694	41.383	-131.32
2.03133	167.23	113.6	31.444	95.192
2.03128	-47.397	-15.505	80.121	-226.48
2.03122	-49.318	49.902	103.41	-91.643
2.03116	-13.234	-110.38	18.217	-93.996
2.0311	98.454	-110.77	-108.97	1.257
2.03104	108.04	-51.843	46.949	28.115
2.03098	184.74	303.38	189.07	69.674
2.03092	139.73	189.9	84.89	18.631
2.03087	113.61	-35.179	-42.597	150.79
2.03081	93.599	73.135	-130.29	172.33
2.03075	-113.72	164.74	-18.8	172.27
2.03069	-315.55	151.34	-58.821	19.599
2.03063	-96.68	-3.4669	39.942	124.72
2.03057	109.38	-34.085	-100.31	84.823
2.03052	-117.16	-137.91	-67.677	116.12
2.03046	-64.914	88.357	-52.257	-10.795
2.0304	110.53	220.72	-60.547	-5.5163
2.03034	114.17	61.075	-93.445	56.358
2.03028	62.614	137.93	-53.346	45.929
2.03022	-1.5445	-21.714	-24.746	62.2
2.03016	-82.402	26.244	29.358	81.275
2.03011	-62.255	167.31	-40.13	27.456
2.03005	-26.904	255.98	122.49	18.045
2.02999	28.653	43.152	29.731	-23.656
2.02993	6.6162	1.5379	-77.815	129.65
2.02987	-78.314	81.433	-67.445	-12.623
2.02981	45.464	78.037	-75.358	174.81
2.02976	-39.053	96.45	51.444	89.957
2.0297	-67.364	-1.3302	85.159	-1.4883
2.02964	12.33	-15.004	74.386	-51.026
2.02958	-133.17	-39.574	-9.7811	-116.66
2.02952	121.42	-59.042	0.15558	-41.087
2.02946	-27.779	-103.91	150.79	-123.92
2.02941	-219.68	-166.78	140.82	-26.351
2.02935	-147.89	44.844	-68.553	-42.29
2.02929	2.9969	76.762	19.859	71.262
2.02923	190.68	108.27	153.06	-32.694
2.02917	137.56	73.975	108.44	194.54
2.02911	285.62	77.47	-39.789	192.86
2.02906	-41.512	-21.145	-129.34	191.97
2.029	-120.75	71.834	-37.395	76.971
2.02894	-75.8	213.01	-149.67	95.165
2.02888	-70.75	-53.826	-167.14	238.55
2.02882	194.8	-55.36	-98.025	134.64
2.02876	58.248	70.605	19.692	50.522
2.0287	-87.402	-114.03	-21.386	106.31
2.02865	48.851	33.645	37.443	208.9
2.02859	-36.291	24.624	58.583	165.1
2.02853	175.77	68.61	75.138	89.914
2.02847	153.04	108.2	144.81	-61.063
2.02841	66.621	25.209	22.996	72.872
2.02835	34.706	83.524	-22.599	104.02
2.0283	-259.9	53.447	-42.877	-82.321
2.02824	-91.405	97.879	-14.341	-84.151
2.02818	-96.003	-108.88	31.607	91.327
2.02812	135	-119.94	-30.536	109.41
2.02806	143.11	4.7066	3.5252	19.3
2.02801	-58.58	159.75	-20.712	-68.611
2.02795	-167.37	-18.303	19.547	54.775
2.02789	21.031	-89.762	-66.701	65.757
2.02783	-115.97	119.17	48.841	95.731
2.02777	-120.67	52.001	109.37	27.196
2.02771	177.61	-87.279	233.28	-74.75
2.02766	246.6	-54.468	46.184	137.19
2.0276	13.073	-16.765	133.27	127.33
2.02754	67.544	-5.2698	164.34	140.95
2.02748	-68.29	173.92	66.4	188.56
2.02742	-30.728	178.6	-67.949	47.473
2.02736	-67.067	46.585	214.2	-69.321
2.02731	-217.91	-94.533	104.24	239.98
2.02725	-109.35	69.95	-138.01	-67.309
2.02719	-171.48	-26.463	62.349	-100.6
2.02713	70.089	-8.5692	168.12	160.92
2.02707	-32.536	0.03224	75.699	105.06
2.02701	-104.35	37.043	124.1	30.698
2.02696	50.435	53.363	139.21	27.553
2.0269	166.13	132.59	207.05	43.122
2.02684	131.94	213.13	233.7	6.8037
2.02678	159.95	-2.7155	82.968	28.497
2.02672	104.66	64.142	33.35	144.6
2.02666	0.48402	131.5	115.54	128.71
2.02661	15.607	59.771	-54.659	115.62
2.02655	141.13	-118.76	132.64	-105.46
2.02649	148.36	-124.09	220.34	-43.044
2.02643	-45.424	-14.931	134.03	-62.133
2.02637	-73.506	32.728	152.72	-143.83
2.02632	1.1062	223.88	66.29	-58.233
2.02626	8.7129	53.123	26.949	56.853
2.0262	53.713	36.859	3.5919	110.23
2.02614	-55.892	1.0865	-86.28	117.49
2.02608	13.396	-3.6938	59.035	225.55
2.02602	-98.22	99.419	50.738	202.99
2.02597	-190.34	145.63	9.9319	74.632
2.02591	-101.16	49.233	-23.779	53.468
2.02585	-6.4842	-55.463	32.008	90.303
2.02579	-0.80545	1.9437	37.999	58.84
2.02573	140.38	8.954	36.997	72.282
2.02568	-37.337	20.971	-51.494	32.133
2.02562	273.95	-17.805	103.53	27.893
2.02556	156.05	111.83	-90.93	46.266
2.0255	-33.139	162.07	74.329	-35.347
2.02544	-69.423	115.33	31.908	-93.346
2.02538	-86.4	21.796	59.106	42.068
2.02533	115.93	-10.528	-145.18	12.495
2.02527	-48.533	93.256	-3.6475	71.433
2.02521	-47.891	-28.752	359.7	181.78
2.02515	15.354	121.44	239.05	-36.567
2.02509	148.6	26.942	147.5	137.79
2.02504	-23.552	-296.56	229.16	169.94
2.02498	109.09	-60.363	216.91	-12.902
2.02492	33.435	167.83	86.054	172.84
2.02486	13.072	183.11	192.09	36.784
2.0248	-54.596	-39.808	77.306	-99.086
2.02475	27.53	48.462	-8.8895	-91.367
2.02469	-20.35	13.924	13.401	35.942
2.02463	43.464	111.28	58.477	-73.259
2.02457	-15.927	-25.875	255.54	-123.97
2.02451	-78.121	-79.333	221.1	-158.69
2.02445	-23.618	52.507	77.946	93.194
2.0244	3.6844	69.445	143.69	-42.027
2.02434	-145.31	125.48	351.05	-84.547
2.02428	154.19	-64.671	57.403	94.239
2.02422	54.706	-96.921	9.4731	150.73
2.02416	159.52	231.74	108.26	86.438
2.02411	183.55	192.71	65.961	-21.244
2.02405	1.2824	174.29	96.184	-2.0117
2.02399	-28.475	22.179	-34.872	-162.36
2.02393	195.38	111.88	-43.507	163.1
2.02387	29.334	209	-4.8223	70.775
2.02382	122	-22.878	16.08	100.76
2.02376	-5.3273	-21.446	179	131.06
2.0237	46.749	-76.607	131.72	70.872
2.02364	-122.47	41.535	177.36	-82.816
2.02358	3.4087	106.48	80.494	115.2
2.02353	127.79	99.72	115.13	148.71
2.02347	102.86	-5.1419	53.756	3.4175
2.02341	6.637	-117.81	-26.427	-39.082
2.02335	-106	-85.283	27.879	66.21
2.02329	-155.23	118.14	-216.13	-4.4082
2.02324	-107.78	-15.154	89.148	95.563
2.02318	111.87	-107.65	204.91	11.325
2.02312	5.2182	-0.85436	42.764	93.178
2.02306	32.66	82.537	103.11	11.925
2.023	-103.3	22.925	186.34	31.568
2.02295	96.938	11.112	126.38	114.01
2.02289	354.68	73.101	-1.2808	59.553
2.02283	130.82	77.495	25.466	-160
2.02277	-40.831	53.195	-4.1751	55.061
2.02271	-65.276	-88.996	27.4	12.931
2.02266	10.187	49.024	-33.905	-4.4852
2.0226	124.56	129.86	28.511	123.51
2.02254	-15.859	-158.7	161.55	7.1308
2.02248	33.133	-70.74	61.814	-16.436
2.02242	45.133	74.531	25.7	-113.89
2.02237	-97.758	52.713	-12.194	-8.6226
2.02231	2.6584	26.705	46.629	32.054
2.02225	-206.92	131.8	112.77	13.84
2.02219	-69.394	192.91	59.313	12.233
2.02213	135.83	52.317	164.16	-61.57
2.02208	78.862	216.22	333.52	5.8268
2.02202	-60.112	170.63	228.26	198.42
2.02196	-86.889	37.43	26.102	265.41
2.0219	-19.371	256.33	130.73	168.99
2.02184	-34.358	154.91	255.15	76.161
2.02179	-90.15	114.69	43.451	-58.177
2.02173	-12.747	-49.733	5.7413	-3.5244
2.02167	-36.549	-117.27	163.82	-81.98
2.02161	-87.455	13.497	125.69	187.26
2.02155	-79.763	-43.544	150.46	92.993
2.0215	162.93	-105.38	87.32	7.5275
2.02144	-26.677	-122.82	168.79	-75.435
2.02138	-58.68	56.243	-60.634	93.608
2.02132	48.923	5.7167	-177.34	-101.64
2.02126	88.833	155.3	-164.93	-75.173
2.02121	68.652	227.3	200.9	-163.19
2.02115	113.18	93.306	187.15	-45.991
2.02109	-23.978	132.03	119.03	-16.173
2.02103	-123.63	100.07	156.34	-56.235
2.02097	-23.865	242.12	176.98	7.6214
2.02092	36.008	109.09	184.34	162
2.02086	168.19	-28.629	189.82	-10.015
2.0208	167.68	-36.44	131.61	-84.813
2.02074	94.571	1.5565	124.63	34.999
2.02069	81.868	67.858	-31.655	137.62
2.02063	-39.333	53.261	-22.432	-78.363
2.02057	59.865	160.56	-44.309	84.856
2.02051	72.162	108.56	-3.9919	57.873
2.02045	-49.845	90.66	-94.883	67.383
2.0204	0.54353	-34.15	-270.78	40.586
2.02034	66.228	81.333	-108.2	34.181
2.02028	-11.893	79.611	-0.01937	-22.933
2.02022	-27.718	59.382	84.847	35.947
2.02016	207.05	113.25	119.21	45.321
2.02011	216.83	65.816	140.16	102.59
2.02005	-65.103	87.782	244.32	15.066
2.01999	-91.329	141.65	71.482	-71.458
2.01993	102.65	159.13	23.356	-5.473
2.01988	92.734	-45.688	-20.154	134.22
2.01982	85.028	152.71	-196.04	148.44
2.01976	-1.7676	106.62	-52.006	202.67
2.0197	272.05	70.847	55.659	46.316
2.01964	85.177	85.891	42.355	-106.71
2.01959	-135.48	72.252	79.283	14.784
2.01953	89.274	-14.369	3.8421	120.5
2.01947	-12.258	168.53	63.631	34.842
2.01941	224.52	-211.46	257.35	-0.29914
2.01935	125.11	-25.938	37.687	19.377
2.0193	218.1	3.6966	-92.155	125.17
2.01924	94.206	65.639	83.717	235.87
2.01918	87.611	-3.5141	7.0985	-38.129
2.01912	97.118	91.835	41.484	-147.62
2.01907	177.72	-61.316	102.27	33.289
2.01901	-37.37	-152.77	112.05	28.194
2.01895	209.03	-97.225	148.12	81.395
2.01889	92.631	127.51	-8.3107	393.89
2.01883	111.43	200.45	1.9476	176.58
2.01878	8.1205	-1.5213	83.299	190.56
2.01872	-92.988	82.107	161.85	157.75
2.01866	56.503	-101.76	79.094	111.63
2.0186	-41.804	-9.5337	47.146	35.812
2.01855	130.99	-87.198	177.31	216.5
2.01849	137.2	116.65	307.98	230.31
2.01843	73.109	156.9	230.38	284.92
2.01837	167.93	142.28	148.71	125.26
2.01831	65.669	110.06	150.46	18.321
2.01826	36.52	28.173	192.15	-0.79387
2.0182	59.186	115.4	115.38	-6.6816
2.01814	74.769	44.954	-99.749	-100.84
2.01808	26.168	50.127	93.859	-89.472
2.01803	73.582	143.62	41.505	-11.175
2.01797	128.11	-2.8627	97.887	40.047
2.01791	207.45	-50.63	-25.399	-38.508
2.01785	190.31	55.118	51.042	120.66
2.0178	34.672	76.478	76.205	347.64
2.01774	194.34	194.55	169.99	335.23
2.01768	21.617	177.62	253.98	9.1323
2.01762	83.495	64.705	208.18	36.639
2.01756	197.57	11.487	151.78	17.048
2.01751	61.554	-26.831	118.18	6.4572
2.01745	-13.467	-68.649	58.884	-3.8346
2.01739	93.112	-134.37	282.08	100.77
2.01733	-47.61	15.512	211.58	-9.1207
2.01728	-87.431	110.89	300.99	8.0879
2.01722	83.251	-88.921	69.993	-76.799
2.01716	84.237	12.071	135.21	-67.278
2.0171	132.13	162.27	-43.35	-13.544
2.01705	149.93	69.986	166.01	153.91
2.01699	-43.551	-123.58	-59.5	149.58
2.01693	97.18	3.0686	42.826	104.48
2.01687	219.53	-72.257	83.194	-29.996
2.01681	109.59	64.043	4.0078	115.07
2.01676	1.2815	120.07	-62.528	5.2622
2.0167	79.69	98.328	141.19	37.797
2.01664	151.62	86.314	137.96	178.07
2.01658	86.273	20.029	64.776	387.48
2.01653	192.35	-75.528	222.65	251.42
2.01647	83.636	99.04	169.86	178.6
2.01641	-15.155	60.931	166.12	139.11
2.01635	-59.232	-170.76	158.81	132.54
2.0163	-0.69579	-120.63	333.83	35.099
2.01624	149.65	4.8145	310.98	48.473
2.01618	78.406	-33.531	332.35	82.662
2.01612	56.767	145.63	98.039	109.26
2.01607	147.63	109.2	86.937	122.07
2.01601	185.01	70.078	177.45	47.589
2.01595	215.18	70.561	125.17	215.11
2.01589	32.062	-72.25	82.599	193.65
2.01583	124.35	-23.153	40.946	70.394
2.01578	-8.0559	60.256	83.813	-17.048
2.01572	149.45	94.078	190	21.429
2.01566	48.068	184.92	146.73	19.629
2.0156	183.1	137.48	209.39	70.957
2.01555	106.76	205.57	432.5	96.418
2.01549	62.633	-74.115	269.36	-37.583
2.01543	2.8336	72.636	151.49	16.161
2.01537	14.162	-102.18	148.87	70.251
2.01532	137.72	31.152	86.034	93.493
2.01526	153.91	155.22	226.47	169.99
2.0152	92.926	-92.169	334.68	146.64
2.01514	200.78	7.4837	153.96	238.84
2.01509	270.26	162.88	86.617	223.49
2.01503	179.77	151.71	152.24	167
2.01497	115.1	86.579	287.24	46.554
2.01491	111.66	159.48	188.69	175.95
2.01486	149.65	291.82	145.7	276.99
2.0148	208.85	264.78	195.36	14.562
2.01474	221.48	-35.033	136.67	89.968
2.01468	398.92	-67.524	224.21	147.6
2.01463	209.67	207.91	277.89	237.96
2.01457	155.55	203.96	178.21	394.25
2.01451	211.83	267.03	78.765	269.46
2.01445	284.93	197.62	193.16	168.8
2.0144	102.25	269.73	238.79	171.17
2.01434	246.29	121.17	280.27	171.27
2.01428	42.044	60.941	437.5	90.813
2.01422	63.728	55.243	367.09	258.1
2.01417	98.44	43.385	236.25	266.93
2.01411	94.285	25.171	202.99	67.321
2.01405	172.77	168.21	342.12	230.87
2.01399	25.787	190.09	291.94	276.5
2.01394	129.45	221.44	365.97	131.39
2.01388	96.96	80.247	68.204	93.271
2.01382	91.716	156.12	-45.244	71.73
2.01376	-59.178	353.86	283.63	122.87
2.01371	86.176	239.26	177.01	95.603
2.01365	176.88	351.23	224.92	163.62
2.01359	298.33	183.36	135.24	160.72
2.01353	217.63	251.96	263.28	111.59
2.01348	248.97	254.32	416.92	431.65
2.01342	177.16	319.93	585.07	403.18
2.01336	57.581	65	457.62	316.68
2.0133	1.3451	108.42	438.46	242.85
2.01325	55.846	206.39	427.28	257.79
2.01319	-12.217	144.21	331.7	188.58
2.01313	96.456	136.68	348.3	233.04
2.01307	17.765	83.598	312.59	338.46
2.01302	30.611	166.27	227.87	217.55
2.01296	119.6	290.59	239.54	199
2.0129	175.22	238.06	329.62	91.928
2.01284	165	223.6	382.81	94.437
2.01279	153.22	24.511	370.42	201.33
2.01273	328.8	254.69	415.76	108.63
2.01267	254.94	117.06	420.55	274.12
2.01261	213.65	100.71	475.9	363.83
2.01256	149.52	96.656	475.32	82.667
2.0125	207.77	169.7	352.62	246.03
2.01244	139.5	81.456	410.71	400.43
2.01238	274.11	272.42	588.49	236.67
2.01233	154.8	159.3	397.78	242.86
2.01227	110.18	259.39	221.38	350.29
2.01221	135.95	231	336.88	132.08
2.01215	19.901	414.52	370.2	223.72
2.0121	136.74	399.37	421.32	304.31
2.01204	184.86	394.72	255.05	266.25
2.01198	36.372	379.39	230.29	182.23
2.01193	25.862	156.27	484.52	167.06
2.01187	297.93	178.17	444.55	279.72
2.01181	280.29	237.67	591.37	230.43
2.01175	16.619	174.48	497.79	404.58
2.0117	208.03	363.9	554.21	252.47
2.01164	177.43	163.23	605.63	212.11
2.01158	293.01	194.98	589.36	316.09
2.01152	203.49	447.84	592	226.24
2.01147	148.76	313.14	588.37	142.14
2.01141	196.62	303.57	833.19	364.02
2.01135	131.1	381.05	780.06	434.29
2.01129	186.49	345.48	619.11	422.16
2.01124	144.3	299.07	507.76	322.03
2.01118	320.24	336.74	730.62	460.54
2.01112	496.21	173.89	611	422.48
2.01106	399.03	320.84	578.44	417.27
2.01101	443.5	335.19	804.84	252.82
2.01095	509.13	506.15	640.92	501.35
2.01089	444.72	365.63	602.79	532.15
2.01084	375.08	527.14	726.77	403.85
2.01078	404.2	632.97	784.05	443.94
2.01072	365.4	491.44	653.45	507.53
2.01066	489.17	354.64	844.47	569.23
2.01061	463.61	441.87	810.02	419.43
2.01055	389.94	380.55	759.79	371.53
2.01049	596.04	367.56	848.19	468.55
2.01043	533.51	251.32	762.83	661.68
2.01038	582.37	392.22	734	692.12
2.01032	434.02	479.17	636.72	716.49
2.01026	477.35	403.08	791	739.48
2.01021	362.38	476.34	747.34	591.61
2.01015	394.4	656.68	697.27	530.89
2.01009	409.04	645.49	965.2	610.43
2.01003	411.29	793.7	976.96	574.64
2.00998	362.47	672.72	1169.4	631.66
2.00992	383.18	560.06	1015	615.09
2.00986	467.35	492.53	1169.6	522.26
2.0098	369.89	436.87	1116.3	527.69
2.00975	400.9	502.39	998.31	695.1
2.00969	493.81	545.29	1227.4	836.83
2.00963	492.72	590.91	1113.4	789.29
2.00958	412.85	607.06	1096	883.4
2.00952	535.01	635.96	1032.5	1002.6
2.00946	438.71	592.02	1168	1009.8
2.0094	533.77	601.76	1210.5	935.97
2.00935	422.69	546.38	1164.4	866.1
2.00929	631.18	761.6	1299.5	930.97
2.00923	751.04	827.94	1282.7	919.21
2.00917	624	672.7	1317.8	1092.8
2.00912	603.14	983.39	1441.6	1237
2.00906	802.49	963.32	1336.2	1011.1
2.009	629.05	782.3	1362	1087.5
2.00895	682.33	932.55	1540.1	1138.2
2.00889	742.73	937.17	1618.5	1238.3
2.00883	730.28	798.5	1543	1130.3
2.00877	402.88	798.63	1613.9	1027.6
2.00872	544.54	1062.5	1586.5	1179
2.00866	593.8	912.42	1537.5	1201.2
2.0086	625.65	828.22	1662	1238.9
2.00855	735.13	976.83	1614	1225.7
2.00849	921.76	945.18	1785.1	1326.2
2.00843	811.26	1014.7	1780.3	1423.3
2.00837	694.55	1167.2	1768.1	1516.2
2.00832	862.46	1172.7	1820.2	1469.6
2.00826	799.32	1111.9	2046.3	1359.5
2.0082	876.03	1103.7	2186.7	1491.9
2.00815	982.44	916.36	2188.3	1457.1
2.00809	806.56	1084.4	2291.9	1643.8
2.00803	597.82	1151.2	2388.4	1680.9
2.00797	599.22	1196.8	2218.4	1547.8
2.00792	883.4	1358.5	2365.4	1685.6
2.00786	1042.9	1291.5	2479.6	1680.5
2.0078	1105.7	1429	2481	1773.4
2.00775	963	1456.9	2547.3	2001.9
2.00769	1152.5	1448.5	2459.7	1904.9
2.00763	1080.1	1438.6	2703.7	2055.5
2.00757	1128.4	1465.2	2679.1	2098.2
2.00752	1250.8	1640	2694.2	1870.5
2.00746	1305.8	1678	2910.9	1951.3
2.0074	1212.3	1950.8	2969.5	2097.8
2.00735	1162.4	1726.2	3060	2092.5
2.00729	1226.9	1775.8	3233.2	2187.3
2.00723	1296.1	1896.4	3321	2202.6
2.00717	1442.3	1889.6	3298.2	2253.7
2.00712	1612.6	1986.5	3434.3	2512.7
2.00706	1547.2	1981.7	3558.6	2622.2
2.007	1533.6	1950.3	3545.7	2636.9
2.00695	1594.2	1998.1	3744.4	2656.7
2.00689	1599.8	1958.2	3858	2726.8
2.00683	1650.1	2013.9	3891.7	2910
2.00677	1658.2	2089.6	3936.2	2811.2
2.00672	1470.4	2214.2	4093.8	2955.5
2.00666	1669	2459.2	4266	2983.5
2.0066	1676.5	2436.1	4019.7	3157.2
2.00655	1735.1	2342.2	4535.1	3254
2.00649	1862.2	2376.1	4524.1	3218.2
2.00643	1934.5	2548.4	4625.6	3362.4
2.00637	2021.6	2840.4	4794	3442.7
2.00632	2103.4	2828	4813.9	3603.2
2.00626	1867.8	2848.6	4916.1	3685.1
2.0062	2118.9	3132.5	5154.1	3584.6
2.00615	2157.5	3105.8	5128.9	3755
2.00609	2155.8	2871.9	5329.1	4035.3
2.00603	2126.6	2878.7	5556.2	3942
2.00598	2211.1	2955.7	5511.9	3981
2.00592	2387.6	3105.1	5617.3	4069.8
2.00586	2369	3312	5752	4247.3
2.0058	2706.6	3171.6	5921.9	4238.5
2.00575	2573.2	3479.3	6000.2	4351.5
2.00569	2616.2	3669.2	6392.5	4224.2
2.00563	2812.3	3584.1	6365.4	4310.4
2.00558	2744.9	3610.4	6359.3	4570.4
2.00552	2767.4	3994.2	6480	4568.7
2.00546	2907.9	3771	6590.5	4584.8
2.0054	2768.6	3755.9	6502	4733
2.00535	2748.9	3914	6653.5	4806.2
2.00529	2859.7	3773.7	6813.5	4840.1
2.00523	2625.7	3657.6	6826.7	5007
2.00518	2633.2	3647.5	6877.6	4998.2
2.00512	2790.7	3828.5	6925.2	4950.1
2.00506	2883.8	3764.8	6737.1	4927.3
2.00501	2661.6	3631.7	6982.8	4940.7
2.00495	2612.4	3779	6782.6	4910.8
2.00489	2720.1	4045.2	6642	4837.8
2.00483	2808.9	3669.2	6642.7	4841.3
2.00478	2817.1	3729.1	6513.7	4661.5
2.00472	2571.2	3681.3	6449.7	4526.2
2.00466	2662.6	3397.5	6354.9	4277.3
2.00461	2448.1	3267.7	6268.9	4319.2
2.00455	2446.5	3181.2	5903.4	4363.5
2.00449	2380.4	3245.3	5468.5	4092.9
2.00444	2021.4	3055	5377.5	3997.4
2.00438	2045.2	2979.9	5137	3852.7
2.00432	1877.1	2742.2	4772	3439.7
2.00427	1731.3	2535.3	4385.9	3297
2.00421	1819.6	2396	3983.3	2787.9
2.00415	1601.3	2141	3673.9	2677.1
2.00409	1434.6	1626.9	3304	2395
2.00404	1257.6	1601.6	2824.6	2358.5
2.00398	994.92	1445.3	2430.8	1992.6
2.00392	776.82	1248.6	2185	1538
2.00387	759.62	1111.8	1674.2	1278.7
2.00381	471.31	728.12	1091.6	837.63
2.00375	234.39	320.68	933.28	557.78
2.0037	-18.158	69.873	437.32	231.15
2.00364	-128.64	-78.387	-287.67	-129.08
2.00358	-423.94	-361.87	-790.28	-600.52
2.00353	-776.88	-646.17	-1272.9	-939.47
2.00347	-659.57	-744.5	-1674.6	-1223.4
2.00341	-914.19	-1070.6	-2059	-1583.2
2.00335	-1290.1	-1453.8	-2610.8	-1715.9
2.0033	-1437.3	-1669.6	-2867.5	-2019.2
2.00324	-1597.2	-1839.1	-3377	-2318.3
2.00318	-1681.9	-2013.6	-3944.5	-2830
2.00313	-1645.2	-2141.8	-4185.7	-3002.7
2.00307	-1908.8	-2500.6	-4605.1	-3321.7
2.00301	-2071.4	-2632.8	-4739.9	-3445.3
2.00296	-2191.4	-2950.5	-5111.3	-3658.5
2.0029	-2178.8	-3181.8	-5575.9	-3715.9
2.00284	-2268.1	-3208.9	-5772.7	-3955.3
2.00279	-2463.3	-3343.5	-5898.8	-4155.6
2.00273	-2482.3	-3180	-6120.2	-4400.3
2.00267	-2579.2	-3251.3	-6404.9	-4469
2.00262	-2699.8	-3340.8	-6477.2	-4557.2
2.00256	-2860.3	-3625.9	-6521.1	-4647.3
2.0025	-2959.4	-3758.9	-6749.4	-4673.3
2.00244	-2955.5	-3793.8	-6698.7	-4891.7
2.00239	-2739.1	-3771.9	-6735	-4911.4
2.00233	-2783.9	-3606	-6663	-4901.3
2.00227	-2786.7	-3724.3	-6821	-4846.5
2.00222	-2632.2	-3836.5	-6829.7	-4790.9
2.00216	-2791.9	-3764.4	-6564.4	-4884.4
2.0021	-2862.9	-3736.4	-6641.9	-5024.5
2.00205	-2686.9	-3749.3	-6529.6	-4868.8
2.00199	-2584.9	-3784.6	-6381.9	-4699.8
2.00193	-2700	-3765.2	-6453	-4787.8
2.00188	-2657.1	-3572.9	-6455.6	-4813
2.00182	-2572.5	-3496	-6403.9	-4791.4
2.00176	-2611.3	-3450.7	-6457.8	-4525.7
2.00171	-2543	-3402.8	-6363.5	-4490.3
2.00165	-2417.1	-3494	-6277.2	-4566.8
2.00159	-2330.9	-3531.3	-5890.1	-4463.8
2.00154	-2436	-3465.9	-5924.1	-4407
2.00148	-2491.6	-3215.3	-6006.6	-4399
2.00142	-2342.2	-3296.1	-5699.8	-4213
2.00137	-2412.1	-3224.8	-5740.1	-4074
2.00131	-2406.4	-3150.2	-5762.4	-4121.7
2.00125	-2171.4	-3093.4	-5446.9	-3953.1
2.00119	-2190.7	-3082.9	-5277.3	-3687.6
2.00114	-2012.7	-2852.9	-5117.8	-3782.8
2.00108	-1758.3	-2743.1	-5075.7	-3603.7
2.00102	-1899.8	-2692.4	-4953.8	-3677.8
2.00097	-1995.2	-2640.4	-4746.4	-3394.8
2.00091	-1708.4	-2762.2	-4645	-3378
2.00085	-1638.3	-2600.2	-4621.9	-3253.5
2.0008	-1749.2	-2433.5	-4429.2	-3161.3
2.00074	-1926.1	-2391.2	-4237.8	-3140.4
2.00068	-1810.1	-2280.3	-4181.7	-2967.3
2.00063	-1685.8	-2138.6	-4134.9	-3014.4
2.00057	-1696.8	-2286.3	-4090.2	-2808
2.00051	-1727	-2186.7	-4110	-2792.1
2.00046	-1554.6	-2128.6	-3941.8	-2661.1
2.0004	-1642.3	-2190.7	-3761.8	-2617.4
2.00034	-1467	-2127.5	-3552.3	-2726.7
2.00029	-1241.7	-2076	-3441.6	-2741.7
2.00023	-1343	-2026.7	-3489.1	-2570.2
2.00017	-1559.9	-1997.6	-3575.3	-2446.9
2.00012	-1379.5	-1961.7	-3265.3	-2398.5
2.00006	-1437.8	-1727.9	-3112.1	-2222.8
2	-1287.8	-1627.8	-2999.6	-2085.1
1.99995	-1298.4	-1566.1	-2785.2	-2022
1.99989	-1440.6	-1640	-2886.7	-1903.3
1.99983	-1221.7	-1578.1	-2939.9	-2056.9
1.99978	-1231.2	-1514.6	-2814.4	-2002.9
1.99972	-1129.2	-1473.9	-2712.8	-1960
1.99966	-799.12	-1350.5	-2635.1	-1869.4
1.99961	-801.47	-1267.8	-2686	-1799.5
1.99955	-824.35	-1381.2	-2701.9	-1913.2
1.99949	-993.25	-1308.2	-2545.9	-1617
1.99944	-1019.4	-1267.8	-2253.5	-1543.1
1.99938	-1085.5	-1271.5	-2239.1	-1577.4
1.99932	-943.59	-1233.8	-2487.5	-1633.3
1.99927	-902.8	-1124.6	-2199.1	-1423.1
1.99921	-735.85	-1233.7	-2135.6	-1487.4
1.99915	-947	-1154.9	-2050.1	-1274.1
1.9991	-757.25	-1082.2	-1995.9	-1334.1
1.99904	-777.97	-997.84	-2048.6	-1318.7
1.99898	-781.92	-1039.9	-2022.9	-1278.4
1.99893	-890.9	-1094.6	-1839.9	-1307
1.99887	-667.18	-1057.6	-1721.3	-1157.8
1.99881	-668.52	-907.64	-1803.3	-1134.1
1.99876	-723.01	-1019.9	-1629.9	-1145.9
1.9987	-655.13	-912.96	-1458.9	-1100.7
1.99864	-592.25	-818.91	-1522.9	-1336.3
1.99859	-827.96	-807.91	-1591.7	-1314.7
1.99853	-688.24	-819.04	-1521.1	-1195.4
1.99847	-607.47	-913.39	-1367.2	-872.34
1.99842	-556.85	-868.24	-1467.6	-884.43
1.99836	-566.65	-858.76	-1524.8	-927.56
1.9983	-458.07	-865.45	-1521	-977.42
1.99825	-479.5	-1013.2	-1432.4	-896.19
1.99819	-719.74	-901.28	-1375.2	-858.76
1.99813	-436.96	-915.79	-1240.6	-768.32
1.99808	-261.68	-903.93	-1195.2	-946.06
1.99802	-435.57	-822.68	-1381.1	-887.75
1.99796	-499.34	-799.74	-1201.8	-795.99
1.99791	-671.76	-747.78	-1131.5	-803.36
1.99785	-638.54	-810.1	-1211.1	-936.75
1.99779	-687.36	-712.58	-1208.5	-908.03
1.99774	-621.52	-692.2	-1210.7	-738.59
1.99768	-542.29	-641.26	-948.65	-666.71
1.99762	-656.47	-825.43	-1136.8	-558.65
1.99757	-476.34	-726.3	-1123.4	-865.11
1.99751	-485.59	-559.25	-984.77	-1012.6
1.99745	-496.61	-743.25	-1032.7	-829.07
1.9974	-649.28	-589	-1065.4	-694.52
1.99734	-423.29	-663.16	-887.29	-916.68
1.99729	-401.43	-626.74	-875.21	-639.85
1.99723	-270.09	-532.31	-907.05	-825.39
1.99717	-304.75	-370.76	-963	-606.7
1.99712	-591.81	-415.28	-785.33	-431.25
1.99706	-431.37	-478.97	-1008.5	-223.24
1.997	-387.82	-471.7	-862.39	-378.16
1.99695	-348.65	-541.49	-747.99	-339.8
1.99689	-440.66	-189.92	-675.23	-321.06
1.99683	-235.55	-252.8	-805.31	-457.93
1.99678	-335.02	-349.31	-815.32	-571.7
1.99672	-286.37	-356.26	-578.85	-662.29
1.99666	-233.49	-579.95	-756.41	-681.18
1.99661	-284.28	-581.87	-709.39	-443.77
1.99655	-536.95	-557.53	-567.38	-238.87
1.99649	-341.89	-479.41	-730.79	-365.06
1.99644	-284.19	-548.12	-880.7	-469.13
1.99638	-410.95	-418.35	-846.5	-615.69
1.99632	-382.28	-318.69	-586.08	-584.03
1.99627	-113.75	-409.73	-454.63	-724.22
1.99621	-223.37	-259.37	-490.62	-638.67
1.99615	-207.92	-299.89	-643.15	-592.96
1.9961	-222.8	-252.09	-673.79	-469.87
1.99604	-249.51	-370.55	-652.43	-288.7
1.99599	92.872	-404.27	-648.64	-496.02
1.99593	-34.155	-321.83	-724.11	-446.43
1.99587	-324.08	-264.93	-591.93	-316.01
1.99582	-321.6	-149.95	-447.27	-432.26
1.99576	-180.92	-345.7	-531.73	-364.37
1.9957	-141.22	-169.36	-697.71	-411.83
1.99565	-178.5	-249.83	-459.08	-378.13
1.99559	-160.16	-195.52	-249.25	-444.07
1.99553	-174.3	-410.41	-318.91	-277.46
1.99548	-44.628	-369.62	-425.77	-385.28
1.99542	-12.734	-156.33	-440.33	-450.55
1.99536	-378.62	-206.35	-427.59	-466.26
1.99531	-291.79	-85.591	-582.55	-353.72
1.99525	-346.15	-268.94	-531.01	-271.62
1.9952	-334.29	-383.01	-468.79	-285.47
1.99514	-286.82	-260.7	-418.77	-132.08
1.99508	-134.54	-148.4	-447.36	-284.23
1.99503	-162.54	-28.716	-412.87	-279.14
1.99497	-365.63	105.75	-380.77	-178.39
1.99491	-132.6	-50.089	-334.07	-324.78
1.99486	-108.54	-149.64	-299.07	-449.92
1.9948	-179.86	-409.29	-255.04	-492.78
1.99474	-70.556	-391.63	-355.28	-284.26
1.99469	-18.813	-258.86	-358.79	-224.76
1.99463	-172.43	-285.38	-345.43	-199.36
1.99457	-241	-213.56	-384.52	-496.46
1.99452	-190.03	-75.52	-370.42	-445.25
1.99446	-170.7	-73.74	-440.84	-353.31
1.99441	-208.71	-188.92	-353.06	-317.76
1.99435	-124.06	-212.55	-322.88	-185.87
1.99429	-111.55	-114.13	-336.68	-157.34
1.99424	-218.18	-242.26	-281.98	-332.98
1.99418	-368.04	-235.83	-263.16	-209.08
1.99412	-219.23	-278.06	-247.83	-222.35
1.99407	-75.969	-196.94	-161.08	-266.38
1.99401	-133.44	-294.76	-119.53	-288.27
1.99395	-183.95	-265.25	-372.38	-387.94
1.9939	-172.61	-234.59	-602.43	-157.07
1.99384	110.89	-202.69	-413.29	-161.19
1.99379	-82.356	-81.15	-287.76	-179.19
1.99373	-195.05	-259.78	-163.15	-201.47
1.99367	-224.79	-275.37	-231.25	-256.14
1.99362	-168.39	-154.43	-330.88	-123.49
1.99356	-269.23	-306.16	-507.62	-81.927
1.9935	-71.116	-154.25	-229.68	-11.846
1.99345	-129.45	-40.997	-281.25	-49.045
1.99339	-38.227	-91.306	-193.02	-222.52
1.99333	-176.84	-303.27	-205.69	-333.56
1.99328	-234.4	-225.38	-167.94	-257.07
1.99322	-180.98	-251.44	-247.58	-138.13
1.99317	-35.799	-181.83	-139.58	-186.65
1.99311	33.161	-185.96	-112.05	-221
1.99305	18.999	-212.52	-243.27	-147.5
1.993	-138.58	-207.21	-142.13	10.17
1.99294	-280.08	-295.01	-83.842	-149.99
1.99288	-178.2	-133.14	-64.587	-113.68
1.99283	-98.224	-210.49	-311.17	-201.59
1.99277	-22.467	-171.56	-252.28	-269.42
1.99272	-120.13	-230.85	-148.74	-145.49
1.99266	33.598	-340.76	-377.33	-81.882
1.9926	53.705	-228.9	-325.67	-325.11
1.99255	-111.41	-76.562	-214.26	-278.47
1.99249	-160.35	-191.56	-189.6	-219.07
1.99243	31.892	-160.89	-292.9	-35.812
1.99238	-123	-245.85	-245.77	76.196
1.99232	-130.42	-329.16	-26.009	-32.946
1.99226	-1.4643	-111.9	-31.822	-293.54
1.99221	-196.84	-205.29	-125.31	-153.99
1.99215	-161.25	-228.22	-235.87	2.3082
1.9921	-173.7	-85.288	-332.91	-182.75
1.99204	-41.566	-130.8	-223.42	-23.555
1.99198	-40.964	-47.945	-309.09	-182.61
1.99193	-48.987	55.374	-90.726	-182.11
1.99187	-58.632	-92.937	-255.31	-161.04
1.99181	-109.4	-67.574	-285.35	-2.6157
1.99176	-141.18	-210.13	24.376	86.085
1.9917	-293.57	-52.01	-103.13	2.6632
1.99165	1.2247	120.7	-92.963	-113.38
1.99159	-37.188	79.598	-134.41	114.47
1.99153	-146.51	-46.013	-304.78	-5.1971
1.99148	-15.131	-189.73	-175.66	-234.57
1.99142	-82.359	-170.75	-83.951	-142.55
1.99137	-51.792	114.52	-261.05	-187.54
1.99131	-74.13	52.38	-196.67	-256.84
1.99125	-8.575	-362.97	-63.696	-129.35
1.9912	-148.43	-265.12	-75.746	-48.178
1.99114	-92.391	-58.192	-188.52	45.079
1.99108	2.8327	-18.68	-154.33	23.714
1.99103	-11.958	-192.09	-82.267	66.623
1.99097	-23.266	-221.92	-59.049	48.102
1.99092	-203.69	-58.674	-263.08	-7.6508
1.99086	-245.34	-126.16	-199.25	-170.74
1.9908	-62.208	156.53	-135.78	-15.966
1.99075	-62.198	16.988	-31.766	7.4707
1.99069	150.99	-49.382	70.101	-67.13
1.99063	243.26	-102.48	23.417	-88.968
1.99058	63.306	48.295	40.687	11.962
1.99052	-148.76	-77.753	-134.38	-89.039
1.99047	-134.55	-74.421	-64.093	-152.07
1.99041	-36.642	-184.31	-97.232	-161.21
1.99035	-326.95	-242.1	-140.09	42.72
1.9903	-129.76	-126.71	-83.274	-52.558
1.99024	36.12	-11.527	-62.265	18.955
1.99019	-76.301	65.955	-73.663	43.464
1.99013	-61.322	-72.364	-82.863	-45.129
1.99007	72.756	-11.684	-63.764	-233.32
1.99002	95.535	10.298	-224.86	-275.61
1.98996	8.7142	-127.82	-163.56	-322.2
1.9899	-65.006	-202.54	-174.96	-235.3
1.98985	-74.128	-173.26	-180.46	-224.49
1.98979	26.747	-150.98	-177.16	-209.59
1.98974	-46.482	72.19	-181.08	-228.79
1.98968	-164.82	87.951	-145.12	-188.11
1.98962	-132.36	148.2	-139.88	-48.846
1.98957	-242.22	-63.367	-3.9616	71.6
1.98951	81.809	196.95	-152.38	-77.877
1.98946	150.22	277.24	-271.53	-131.48
1.9894	-70.275	63.519	-246.72	-133.41
1.98934	-238.99	-9.8278	-18.05	-114.97
1.98929	30.075	9.4029	-34.919	-71.253
1.98923	-21.673	16.412	-110.03	61.234
1.98918	-235.84	12.002	-97.969	-15.206
1.98912	-127.61	72.774	134.66	-166.37
1.98906	-83.4	-54.368	-160.04	-154.85
1.98901	-52.896	-46.323	-64.266	-171.45
1.98895	-63.398	-19.987	-160.9	-29.253
1.98889	43.695	143.54	-105.55	-99.368
1.98884	16.386	-212.13	47.696	-129.49
1.98878	69.478	-75.699	68.643	-15.905
1.98873	-66.329	-99.468	9.4947	-107.92
1.98867	-405.63	-8.834	-47.247	-265.83
1.98861	-232.53	-23.495	-63.082	-81.936
1.98856	-16.532	-7.6523	-37.008	32.164
1.9885	93.573	-48.706	-106.33	74.469
1.98845	-158.12	-88.756	-195.74	5.8778
1.98839	-254.91	-3.507	-180.66	-35.513
1.98833	-184.11	75.84	-244.38	-93.807
1.98828	-32.806	115.18	38.997	-273.41
1.98822	104.89	171.32	-157.44	-224.72
1.98817	54.479	159.74	-122.5	-158.84
1.98811	-74.142	6.7538	-229.49	-73.281
1.98805	-136.37	-168.75	-185	78.16
1.988	-120.92	78.031	-184.64	-190.02
1.98794	-198.98	146.49	36.494	-118.32
1.98789	-152.15	90.638	-102.41	-133.55
1.98783	-20.93	-109.63	-78.441	16.801
1.98777	-70.125	-58.123	-28.603	54.332
1.98772	-174.13	-91.526	-235.49	-9.0555
1.98766	-116.65	-160.54	-252.7	164.34
1.98761	-85.367	58.936	-13.626	75.527
1.98755	-217.29	41.806	-4.1625	36.404
1.98749	-191.92	69.872	-77.506	-302.32
1.98744	-20.151	-114.96	-90.35	-83.952
1.98738	-56.078	-70.395	-139.29	7.8225
1.98733	-172.1	-47.823	-92.524	132.3
1.98727	-0.52388	-198.75	-326.75	-61.712
1.98721	-160.64	-148.16	-318.46	-194.92
1.98716	-63.451	-9.0734	-27.663	91.885
1.9871	42.841	-109.38	-33.454	20.195
1.98705	-40.662	-39.778	-92.837	-142.99
1.98699	21.536	-183.18	-45.514	-92.869
1.98693	160.13	-239.97	-8.9909	-159.35
1.98688	90.232	0.22972	90.529	-14.631
1.98682	-1.4737	-50.373	25.441	-66.919
1.98677	116.91	-158.78	-198.96	-211.02
1.98671	-105.9	68.396	-103.08	-247.53
1.98665	-46.031	97.964	-128.62	-72.852
1.9866	41.332	-24.581	121.02	114.21
1.98654	63.284	12.959	141.43	25.544
1.98649	102.52	46.684	20.009	-5.9362
1.98643	28.854	121.49	-125.83	-115.84
1.98637	108.77	181.59	-111.7	-76.953
1.98632	30.585	88.475	-186.09	-92.886
1.98626	126.89	-87.15	-30.001	-153.03
1.98621	152.69	46.016	-68.623	-94.188
1.98615	-59.521	-87.122	-12.054	-32.551
1.98609	-231.13	-159.36	-75.289	-163.72
1.98604	-50.337	-87.304	193.08	-188.88
1.98598	123.36	-198.14	26.946	-157.44
1.98593	110.35	-17.075	-174.08	23.2
1.98587	-15.743	69.098	-244.49	46.252
1.98582	-67.135	-41.622	-18.384	-78.986
1.98576	-173.52	-161.33	-81.368	-92.415
1.9857	-200.5	-116.64	25.761	-74.135
1.98565	89.419	-273.54	-99.2	-221.05
1.98559	2.2449	-36.233	-47.453	-43.953
1.98554	-31.927	55.074	-185.7	19.043
1.98548	180.4	-101.82	-35.15	-55.46
1.98542	110.93	-208.21	-110.2	63.233
1.98537	73.648	-153.01	-96.366	35.32
1.98531	14.965	0.47874	-101.94	-189.9
1.98526	135.67	-53.039	62.365	-39.638
1.9852	78.675	-139.17	-86.948	-73.388
1.98514	74.067	-39.908	14.616	-62.554
1.98509	-23.751	-180.86	22.257	-12.437
1.98503	-86.778	-45.829	-52.625	-103.14
1.98498	10.085	137.29	40.27	6.6483
1.98492	-128.56	-17.499	-57.454	-24.781
1.98487	19.589	33.502	-24.894	113.88
1.98481	-73.267	170.6	185.25	-5.2726
1.98475	-121.03	114.68	60.992	191.87
1.9847	-135.29	14.072	21.028	109.61
1.98464	30.551	-132.04	68.365	-98.644
1.98459	-77.908	-20.549	-11.192	-139.4
1.98453	11.038	-11.453	-232.04	-304.65
1.98447	-130.41	19.249	-117.48	-147.58
1.98442	-12.757	-152.74	12.2	38.487
1.98436	-26.495	-130.52	-87.509	12.769
1.98431	-125.23	-72.997	-242.6	-47.04
1.98425	-218.06	-31.364	-152.39	-162.34
1.9842	38.421	5.7744	-182.06	-123.53
1.98414	86.2	-25.084	-278.13	-109.42
1.98408	103.38	-60.341	-117.59	-8.2069
1.98403	69.46	14.101	-36.956	-57.395
1.98397	-44.064	189.74	-6.0284	-186.79
1.98392	0.80873	21.873	-88.011	-99.386
1.98386	-170.12	-19.002	-234.61	118.2
1.9838	-68.065	38.213	-181.12	196.38
1.98375	-33.914	-57.283	-52.656	178.54
1.98369	144.23	68.609	-93.111	27.793
1.98364	161.66	28.49	-119.59	40.026
1.98358	-10.312	-46.94	76.517	93.644
1.98353	-11.294	30.419	-40.597	-104.95
1.98347	-75.283	10.07	-68.727	-152.66
1.98341	-164.58	130.91	80.732	-239.57
1.98336	-49.672	-86.246	113.48	-63.489
1.9833	-9.7694	-342.81	-111.07	220.39
1.98325	-14.966	-91.168	-27.42	36.869
1.98319	4.2389	-12.226	-108.96	16.653
1.98314	-1.5521	-74.879	-31.501	-101.06
1.98308	-42.838	45.774	23.975	-71.159
1.98302	101.58	-39.864	-6.5359	-42.051
1.98297	44.307	-320.29	169.07	-11.132
1.98291	66.539	-162.42	-143.41	-89.403
1.98286	-9.1242	-84.432	-46.881	-185.86
1.9828	-63.982	-58.24	-22.438	-79.417
1.98275	-134.64	-8.9444	-73.887	-115.16
1.98269	-112.99	-96.646	49.869	-63.509
1.98263	-87.643	-120.25	45.725	198.05
1.98258	92.502	-56.051	74.677	-12.3
1.98252	-2.4562	24.54	-160.48	32.948
1.98247	123.28	18.525	-202.65	-213.21
1.98241	52.512	-112.3	-116.63	-203.29
1.98236	25.335	-17.932	100.17	-169.57
1.9823	-182.45	2.4245	-15.153	-162.77
1.98224	-130.24	-214.73	-324.49	-144.68
1.98219	-327.74	0.5043	-115.65	-77.709
1.98213	-17.649	-73.271	-49.727	134.05
1.98208	89.537	78.846	-27.317	154.6
1.98202	-11.181	84.557	61.681	74.946
1.98197	-145	128.86	0.07179	67.483
1.98191	-19.925	126.47	-168.34	-102.08
1.98185	-47.547	-29.027	-25.252	-49.146
1.9818	-21.267	-23.019	-177.86	58.193
1.98174	-73.683	55.894	-126.36	59.439
1.98169	-113.79	-23.387	-50.842	-158.91
1.98163	-88.301	47.34	-196.31	-20.943
1.98158	-45.1	55.776	-155.57	175.33
1.98152	17.506	-51.881	-17.014	108.32
1.98146	3.2182	-51.329	-10.342	96.112
1.98141	-214.56	78.429	83.241	-36.884
1.98135	-174.44	-141.31	76.434	-156.17
1.9813	-98.62	-23.341	-62.267	-76.758
1.98124	110.4	-64.873	-46.766	75.658
1.98119	148.83	-78.107	31.133	-12.127
1.98113	-65.952	-141.54	18.125	116.58
1.98107	-63.135	37.614	-273.39	-45.114
1.98102	-136.62	48.564	-125.32	-98.82
1.98096	23.581	117.7	37.029	-15.838
1.98091	102.38	78.236	63.265	-88.169
1.98085	-174.93	63.957	15.182	-195.51
1.9808	-101.65	123.17	-31.219	-81.669
1.98074	144.73	-83.83	-16.936	78.862
1.98069	156.49	-60.936	-225.47	22.883
1.98063	60.76	-51.948	70.289	-23.004
1.98057	-181.68	75.235	115.24	72.604
1.98052	-80.318	-94.484	40.684	-64.591
1.98046	-95.058	-63.502	-8.5692	75.714
1.98041	-36.695	-278.82	11.682	10.723
1.98035	-72.73	-123.93	-71.359	-75.263
1.9803	-87.159	-133.13	-41.389	95.16
1.98024	-112.68	-100.23	-133.9	199.89
1.98019	-137.3	107.98	-164.91	63.135
1.98013	-55.313	21.199	-145.89	-67.611
1.98007	-26.818	-25.274	136.34	-95.446
1.98002	-36.419	-70.439	-35.522	68.327
1.97996	-80.915	-209.6	6.5299	-1.7915
1.97991	19.692	-48.354	-4.1112	58.095
1.97985	4.5008	61.592	-15.849	-59.317
1.9798	-9.4911	25.238	-18.787	-141.33
1.97974	-91.185	-14.319	-36.73	26.257
1.97968	-132.48	126.22	18.719	193.24
1.97963	-46.584	147.35	-5.2446	-29.994
1.97957	-235.39	-25.424	-24.522	-36.034
1.97952	-74.007	18.291	-4.4164	37.514
1.97946	51.67	-36.404	79.872	32.75
1.97941	-7.0588	-66.508	199.14	-82.627
1.97935	27.605	-337.02	77.799	73.085
1.9793	90.964	-380.44	-97.06	-12.214
1.97924	-18.183	-112.27	-202.33	-64.921
1.97919	-106.63	-316.1	11.491	-110.03
1.97913	-297.58	-237.64	-17.791	-68.548
1.97907	-357.54	-52.672	160.13	-26.764
1.97902	-253.39	-211.6	10.348	37.324
1.97896	-61.732	10.268	16.777	166.12
1.97891	23.126	289.45	-47.682	24.218
1.97885	39.59	232.63	84.971	-16.772
1.9788	-106.84	-44.674	16.139	-30.451
1.97874	-124.17	-95.972	85.322	-173.52
1.97869	-40.984	-94.362	-86.78	-136.98
1.97863	53.604	-91.144	-92.568	-69.325
1.97857	-72.404	-75.919	38.355	-99.964
1.97852	-35.108	-118.79	113.19	89.702
1.97846	63.589	-53.559	78.722	154.97
1.97841	85.287	-213.73	104.06	42.642
1.97835	-9.0166	27.004	-77.808	-63.89
1.9783	57.077	104.23	-8.381	38.773
1.97824	67.766	99.85	153.74	-16.871
1.97819	-68.25	43.664	-54.562	74.775
1.97813	96.127	-68.632	-67.875	240.41
1.97808	144.8	-101.44	110.7	83.733
1.97802	23.862	-151.75	180.25	-0.15643
1.97796	-90.081	-138.67	-90.511	-179.36
1.97791	-284.63	2.6961	-5.2866	-247.37
1.97785	-39.983	124.66	21.526	-125.39
1.9778	-163.44	108.62	76.43	115.19
1.97774	-94.799	267.07	142.73	132.86
1.97769	-236.26	181.53	81.729	66.632
1.97763	-292.12	7.885	-65.568	-174.69
1.97758	-69.27	-27.854	-83.559	-92.816
1.97752	-133.42	-6.3873	16.56	137.67
1.97747	-169.17	-105.71	38.193	22.765
1.97741	-111.81	50.569	-11.46	-96.429
1.97735	-70.738	196.86	77.002	-131.51
1.9773	-4.2651	142.86	20.38	-14.084
1.97724	96.414	1.8651	-246.43	14.554
1.97719	64.098	-29.621	-112.72	-181.2
1.97713	-14.114	-71.902	-19.011	-25.446
1.97708	-57.123	-62.08	-114.99	-15.389
1.97702	193.97	-169.36	-147.37	-69.73
1.97697	55.559	31.266	-20.952	-173.07
1.97691	-108.35	153.08	-133.34	1.1819
1.97686	-81.668	-86.501	-112.93	-56.671
1.9768	-110.39	-104.19	-252.04	-96.633
1.97674	67.084	102.91	-277.16	-89.005
1.97669	-25.449	91.396	4.3986	-26.488
1.97663	27.712	78.177	-77.956	-98.283
1.97658	-24.235	-21.751	-142.53	47.91
1.97652	-76.987	-44.086	-3.8097	183.49
1.97647	84.356	13.272	-183.81	-126.03
1.97641	-11.604	-85.975	-90.511	124.44
1.97636	15.733	-57.025	93.679	228.3
1.9763	23.969	-6.1754	-60.732	64.265
1.97625	-9.193	43.075	128.66	-20.369
1.97619	89.547	-79.97	191.76	-47.299
1.97614	76.192	-161.71	190.66	-36.022
1.97608	-73.559	-11.344	-38.916	73.164
1.97602	-64.004	0.03122	77.018	-7.5391
1.97597	-110.24	-241.39	-34.033	-130.73
1.97591	-102.67	-272.49	-20.568	38.087
1.97586	78.501	-154.99	-95.688	-1.3833
1.9758	-86.12	66.314	-89.695	34.755

## Sheet: Fig.1m
Fig. 1m
	Intensity (a.u.)
2q (degree)	CN	CN-KI-0 h	CN-KI-0.5 h	CN-KI-1.0 h	CN-KI-1.5 h	CN-KI-2.0 h	CN-KI-2.5 h
10	10	10	10	10	10	10	10
10.02	80	80	80	80	80	80	80
10.04	0.02	0.02	0.02	0.02	0.02	0.02	0.02
10.06	477	312	368	379	376	404	361
10.08	494	260	371	390	339	375	377
10.1	510	280	399	377	369	433	383
10.12	493	283	404	389	324	368	370
10.14	469	306	340	355	356	425	357
10.16	467	296	397	366	336	394	351
10.18	520	274	376	353	331	410	356
10.2	469	284	367	356	358	384	363
10.22	488	306	350	382	354	395	345
10.24	506	308	353	385	344	407	395
10.26	492	294	363	344	372	375	390
10.28	500	282	377	387	352	386	337
10.3	489	270	399	366	373	394	341
10.32	489	279	389	374	353	401	361
10.34	525	293	356	341	352	387	343
10.36	545	278	338	375	319	409	384
10.38	480	278	352	320	372	408	338
10.4	514	304	334	399	346	362	363
10.42	483	284	331	371	363	383	372
10.44	511	264	345	376	319	378	318
10.46	467	272	362	336	325	361	327
10.48	454	294	353	391	352	354	346
10.5	539	277	396	392	339	361	360
10.52	520	290	369	372	344	410	343
10.54	533	265	368	389	346	373	327
10.56	517	286	348	342	351	391	333
10.58	493	281	356	376	340	390	334
10.6	483	304	354	377	363	399	349
10.62	529	286	359	356	357	371	346
10.64	511	279	331	390	366	359	366
10.66	479	279	388	377	341	377	336
10.68	514	276	363	378	363	381	326
10.7	481	268	371	366	343	351	358
10.72	503	278	374	343	357	379	375
10.74	500	265	348	344	365	402	338
10.76	493	243	356	363	346	395	333
10.78	492	240	343	340	315	355	343
10.8	501	275	322	338	299	345	332
10.82	510	271	362	352	331	393	348
10.84	499	258	346	344	309	396	367
10.86	511	274	354	366	321	360	335
10.88	506	226	375	343	342	383	339
10.9	502	290	358	337	324	364	322
10.92	509	296	371	366	328	353	369
10.94	510	284	323	368	344	359	353
10.96	493	284	357	386	330	377	354
10.98	522	249	361	370	354	396	362
11	533	273	340	387	335	379	341
11.02	496	262	363	334	338	363	350
11.04	501	262	372	347	320	350	342
11.06	515	273	359	343	358	360	340
11.08	485	283	335	353	336	396	330
11.1	517	264	370	360	366	363	353
11.12	498	265	363	371	358	361	330
11.14	517	270	359	350	319	371	354
11.16	501	296	320	337	329	356	342
11.18	510	282	332	346	359	374	327
11.2	517	265	331	338	334	369	330
11.22	499	295	347	325	325	366	342
11.24	546	270	349	344	316	369	369
11.26	544	266	348	354	329	348	331
11.28	498	253	358	358	342	370	351
11.3	570	230	376	337	301	379	337
11.32	528	260	365	343	317	363	326
11.34	527	267	321	335	316	365	347
11.36	518	251	409	356	341	354	304
11.38	497	268	367	358	347	355	346
11.4	504	250	325	362	346	377	349
11.42	510	280	335	353	324	367	327
11.44	513	240	345	341	310	358	337
11.46	520	287	378	325	338	340	321
11.48	518	254	363	349	321	347	360
11.5	517	238	331	343	331	367	339
11.52	513	246	343	333	310	341	338
11.54	506	253	356	350	348	369	294
11.56	515	245	329	343	330	363	319
11.58	521	227	349	313	333	367	310
11.6	527	272	369	354	350	369	314
11.62	527	241	355	340	323	375	330
11.64	548	249	394	334	334	332	361
11.66	501	239	320	366	328	366	345
11.68	505	250	380	352	328	352	322
11.7	527	273	353	327	318	365	317
11.72	525	279	361	330	325	349	353
11.74	527	266	383	317	323	370	315
11.76	507	254	372	345	319	364	359
11.78	546	269	325	349	310	345	307
11.8	576	276	345	320	310	390	310
11.82	550	260	355	340	324	362	355
11.84	517	264	353	352	314	366	328
11.86	503	260	331	334	330	375	322
11.88	562	232	327	349	328	344	327
11.9	565	255	326	379	355	370	335
11.92	544	249	333	356	343	348	327
11.94	554	238	352	334	315	338	319
11.96	580	246	322	320	322	372	329
11.98	543	236	345	349	289	356	324
12	546	237	312	331	310	344	344
12.02	533	271	338	344	377	352	296
12.04	585	250	319	352	321	370	320
12.06	556	231	354	343	319	342	316
12.08	507	260	356	356	311	357	308
12.1	579	249	369	289	323	327	302
12.12	574	267	328	316	303	339	308
12.14	559	252	316	339	329	360	318
12.16	560	237	333	315	342	382	354
12.18	522	266	306	301	317	335	310
12.2	625	268	324	338	338	354	334
12.22	629	244	342	321	338	305	357
12.24	575	223	364	361	321	317	317
12.26	578	257	333	305	326	354	296
12.28	608	264	326	340	271	338	311
12.3	597	256	363	358	303	335	307
12.32	605	226	337	328	291	349	325
12.34	611	252	349	324	318	338	319
12.36	677	264	336	338	273	355	320
12.38	621	256	309	319	331	352	298
12.4	663	247	327	292	310	327	311
12.42	608	260	339	326	313	335	326
12.44	618	259	316	326	293	343	337
12.46	575	242	317	306	291	342	325
12.48	642	218	316	332	324	326	309
12.5	641	234	326	314	340	342	277
12.52	659	245	309	304	306	325	287
12.54	597	249	292	324	293	306	309
12.56	658	280	330	334	334	352	305
12.58	684	246	313	335	321	332	311
12.6	697	253	327	304	292	317	332
12.62	686	249	312	328	305	341	332
12.64	669	256	290	338	318	302	311
12.66	734	222	315	345	282	348	301
12.68	662	220	313	316	286	330	328
12.7	648	231	339	297	305	349	290
12.72	649	256	340	311	334	366	270
12.74	727	222	310	303	275	328	304
12.76	704	238	324	327	325	317	301
12.78	754	226	340	323	293	360	290
12.8	752	239	306	324	307	348	322
12.82	713	241	369	322	280	283	335
12.84	665	261	326	319	300	334	318
12.86	638	248	319	326	303	342	320
12.88	695	269	347	285	299	324	281
12.9	722	238	302	331	328	333	307
12.92	723	203	311	322	331	318	308
12.94	761	252	359	347	314	317	322
12.96	692	239	320	318	313	346	341
12.98	753	249	297	317	314	348	297
13	737	259	331	307	320	343	303
13.02	719	249	324	360	316	357	312
13.04	727	221	331	313	341	346	306
13.06	759	213	312	295	303	358	304
13.08	739	242	336	302	321	347	300
13.1	755	215	302	289	322	331	289
13.12	721	245	311	332	258	341	277
13.14	756	255	302	312	306	314	299
13.16	751	224	323	303	301	324	296
13.18	740	256	302	322	274	321	271
13.2	730	216	326	304	298	300	292
13.22	741	221	291	319	288	327	295
13.24	751	250	290	316	302	308	319
13.26	755	259	296	309	293	306	332
13.28	728	242	325	310	279	331	299
13.3	729	266	341	291	299	343	263
13.32	732	209	292	335	305	318	299
13.34	681	240	292	331	320	306	259
13.36	750	241	316	304	306	308	283
13.38	738	258	299	315	285	304	301
13.4	724	224	299	305	314	310	294
13.42	689	239	284	271	288	346	292
13.44	707	256	278	306	288	351	304
13.46	732	238	287	327	297	341	304
13.48	676	239	290	305	326	313	294
13.5	716	239	302	316	307	335	323
13.52	694	223	316	328	305	328	282
13.54	678	232	318	292	311	295	294
13.56	692	267	309	314	266	333	302
13.58	705	252	304	329	295	325	304
13.6	702	247	316	312	308	325	306
13.62	672	254	286	295	295	367	262
13.64	646	211	312	316	331	352	294
13.66	695	224	324	304	291	326	297
13.68	693	231	324	318	294	315	305
13.7	655	244	292	295	287	323	281
13.72	712	246	303	307	311	312	285
13.74	723	273	289	303	304	334	279
13.76	691	251	306	289	298	308	280
13.78	679	237	297	329	303	365	302
13.8	740	229	303	302	301	353	283
13.82	695	249	332	302	319	327	298
13.84	664	251	313	339	284	289	286
13.86	657	249	324	324	295	303	303
13.88	676	288	316	321	289	380	317
13.9	670	227	311	277	311	351	307
13.92	644	241	317	306	272	340	280
13.94	662	257	345	317	315	328	298
13.96	615	265	289	294	299	340	308
13.98	666	242	278	300	281	332	313
14	665	246	279	304	297	303	303
14.02	606	249	287	328	275	360	321
14.04	644	254	328	298	300	344	291
14.06	679	251	337	297	330	341	285
14.08	666	267	295	287	331	307	285
14.1	661	254	310	312	315	333	276
14.12	653	226	266	302	299	329	287
14.14	658	239	311	301	316	343	300
14.16	698	245	327	300	286	328	291
14.18	653	231	293	300	304	335	313
14.2	669	246	314	289	327	346	296
14.22	638	233	328	296	305	349	301
14.24	662	231	303	312	335	383	292
14.26	647	270	335	304	314	358	291
14.28	694	217	315	313	288	305	302
14.3	666	252	310	306	299	322	300
14.32	608	250	309	311	306	314	314
14.34	601	259	318	332	310	315	277
14.36	643	273	297	355	303	336	285
14.38	641	225	294	306	297	344	295
14.4	703	251	291	304	302	350	301
14.42	657	254	304	318	328	326	287
14.44	695	270	317	308	280	365	300
14.46	675	285	265	316	307	334	305
14.48	667	234	273	297	276	327	258
14.5	637	248	279	295	281	290	309
14.52	618	248	310	333	318	303	300
14.54	634	250	312	295	304	327	289
14.56	650	246	299	314	319	315	272
14.58	667	255	329	294	295	316	320
14.6	620	253	341	286	305	295	284
14.62	638	280	336	310	313	335	271
14.64	607	219	284	318	290	312	309
14.66	601	267	298	304	297	348	299
14.68	616	225	353	283	301	368	282
14.7	625	248	307	290	248	331	267
14.72	645	251	301	308	272	316	314
14.74	640	262	324	315	312	318	300
14.76	614	226	295	310	321	312	288
14.78	632	237	279	324	305	311	281
14.8	684	250	266	324	318	282	291
14.82	645	245	285	309	307	313	277
14.84	636	234	310	311	298	358	293
14.86	649	223	280	336	296	323	306
14.88	586	236	274	279	299	327	281
14.9	594	253	317	294	296	347	273
14.92	606	283	300	305	288	314	302
14.94	587	241	285	299	277	334	273
14.96	615	226	318	318	267	324	281
14.98	566	235	310	288	289	355	273
15	663	280	283	297	281	315	342
15.02	655	229	295	322	277	321	283
15.04	629	257	297	317	321	336	277
15.06	642	252	311	297	287	330	312
15.08	627	232	323	310	263	361	319
15.1	608	260	297	260	296	333	287
15.12	643	211	292	299	312	307	306
15.14	623	239	284	277	320	320	295
15.16	639	246	288	286	357	331	277
15.18	565	228	266	325	322	344	289
15.2	608	225	289	306	314	338	285
15.22	600	241	314	311	307	328	311
15.24	585	211	290	308	296	352	292
15.26	561	238	296	292	321	350	267
15.28	587	224	304	290	306	323	283
15.3	600	246	290	276	285	343	305
15.32	592	231	297	338	281	346	289
15.34	581	224	276	300	303	344	301
15.36	592	242	310	315	297	338	272
15.38	577	263	279	324	302	360	302
15.4	583	245	263	292	283	347	310
15.42	627	252	304	319	282	334	292
15.44	627	246	312	275	319	345	297
15.46	590	240	308	290	279	353	289
15.48	571	239	285	299	266	319	280
15.5	602	258	287	312	302	327	301
15.52	555	240	260	308	301	319	274
15.54	554	253	304	331	306	311	271
15.56	598	269	268	302	302	347	289
15.58	612	248	296	290	273	323	289
15.6	584	229	338	298	297	327	304
15.62	592	228	328	292	330	340	280
15.64	571	224	315	294	291	325	290
15.66	563	249	294	324	340	338	288
15.68	557	240	279	296	319	292	303
15.7	589	224	296	294	295	324	303
15.72	580	249	270	287	310	345	301
15.74	574	259	306	265	278	319	321
15.76	549	270	300	309	304	367	273
15.78	552	243	281	268	324	309	304
15.8	567	239	268	307	307	319	285
15.82	621	264	303	315	273	300	280
15.84	573	217	316	339	285	347	284
15.86	596	250	291	299	278	324	271
15.88	606	258	268	334	287	305	303
15.9	616	253	256	318	282	304	292
15.92	621	263	299	305	310	284	302
15.94	567	247	303	313	300	323	283
15.96	548	245	326	295	295	348	291
15.98	567	237	285	304	336	335	282
16	564	241	296	304	257	306	270
16.02	601	245	268	319	285	330	299
16.04	628	209	294	311	296	356	259
16.06	580	229	276	311	285	344	280
16.08	581	253	287	307	333	331	271
16.1	606	239	269	348	319	305	252
16.12	579	241	279	302	321	328	284
16.14	557	220	282	270	298	299	276
16.16	593	239	294	325	283	370	253
16.18	574	263	287	316	322	374	275
16.2	539	238	297	299	297	330	288
16.22	549	238	288	303	320	330	301
16.24	576	239	271	282	323	341	286
16.26	594	227	300	294	272	332	282
16.28	583	268	321	276	303	314	278
16.3	596	277	282	305	306	310	288
16.32	624	246	299	295	312	322	290
16.34	569	276	293	285	314	343	274
16.36	569	244	274	295	278	322	278
16.38	600	262	298	309	295	314	278
16.4	581	278	293	291	291	335	291
16.42	561	252	285	319	299	353	253
16.44	599	254	327	305	321	370	287
16.46	544	262	262	290	317	345	283
16.48	564	243	299	302	340	320	281
16.5	604	256	321	312	316	365	289
16.52	574	270	289	316	323	354	307
16.54	601	251	299	297	306	313	286
16.56	527	254	317	293	299	358	281
16.58	533	241	289	283	288	324	270
16.6	631	250	271	335	303	330	300
16.62	572	239	284	320	302	340	277
16.64	601	224	291	281	338	334	288
16.66	599	227	304	291	299	334	313
16.68	568	251	284	314	310	351	304
16.7	534	223	308	321	307	370	285
16.72	581	241	261	321	297	346	302
16.74	558	245	268	321	310	337	260
16.76	606	263	283	339	312	323	319
16.78	520	254	270	308	315	346	279
16.8	548	248	307	309	300	339	255
16.82	594	241	294	309	309	332	270
16.84	559	236	320	310	323	319	270
16.86	570	232	294	284	277	328	283
16.88	546	252	285	299	316	343	273
16.9	596	269	283	292	286	328	286
16.92	594	229	308	318	312	327	320
16.94	600	237	306	302	285	357	286
16.96	568	241	263	293	288	374	255
16.98	596	219	279	311	323	379	288
17	615	256	296	307	318	344	281
17.02	577	239	289	315	317	341	282
17.04	635	255	322	332	301	358	281
17.06	539	270	305	298	305	346	306
17.08	612	237	290	286	292	347	314
17.1	630	230	289	297	282	351	273
17.12	567	258	282	280	276	314	270
17.14	579	266	279	325	312	360	292
17.16	579	255	306	307	303	333	280
17.18	562	232	285	297	321	347	275
17.2	588	240	293	322	286	334	268
17.22	577	266	309	322	314	324	250
17.24	608	258	296	305	303	369	263
17.26	576	236	274	299	295	334	283
17.28	622	257	298	295	338	346	284
17.3	623	271	293	344	315	327	262
17.32	581	256	303	301	343	337	263
17.34	644	225	304	298	310	343	261
17.36	603	241	273	292	303	358	291
17.38	575	251	308	298	316	351	262
17.4	621	245	307	294	339	365	253
17.42	610	267	293	318	315	329	303
17.44	584	242	273	301	294	320	313
17.46	602	251	306	301	311	356	277
17.48	593	268	294	298	299	317	267
17.5	616	245	317	315	283	353	309
17.52	610	232	330	329	299	340	269
17.54	582	237	285	280	310	358	264
17.56	617	219	259	287	357	369	276
17.58	619	257	283	308	328	336	285
17.6	633	260	286	312	276	352	267
17.62	613	238	269	312	304	361	265
17.64	577	256	299	296	313	354	291
17.66	552	242	273	304	323	361	263
17.68	619	240	286	312	339	366	275
17.7	612	259	313	294	332	379	244
17.72	654	245	311	321	306	357	295
17.74	591	265	279	326	324	351	299
17.76	606	264	300	320	283	334	295
17.78	613	271	271	304	309	320	284
17.8	662	240	310	294	331	313	286
17.82	597	235	295	281	296	355	278
17.84	666	247	278	352	287	399	263
17.86	599	240	282	305	338	358	288
17.88	592	268	270	333	296	350	288
17.9	648	258	271	284	295	364	279
17.92	634	269	282	303	318	338	286
17.94	620	245	286	313	314	344	272
17.96	616	242	306	302	315	379	300
17.98	605	290	297	313	318	321	280
18	621	257	284	313	322	356	296
18.02	554	264	257	335	288	360	285
18.04	621	238	255	305	307	357	285
18.06	615	257	279	330	314	307	274
18.08	619	258	269	326	325	387	324
18.1	624	238	263	310	298	372	283
18.12	648	275	297	303	285	361	295
18.14	569	279	318	311	301	359	278
18.16	587	267	292	271	318	367	259
18.18	620	263	285	302	332	366	258
18.2	607	233	308	318	308	336	280
18.22	614	264	297	300	291	346	272
18.24	596	247	291	341	329	385	280
18.26	639	244	282	286	304	385	244
18.28	638	256	293	301	306	348	298
18.3	634	277	262	320	285	366	267
18.32	594	264	318	330	277	351	275
18.34	594	247	292	335	324	364	288
18.36	610	257	311	313	299	381	305
18.38	623	243	277	321	296	376	283
18.4	590	254	283	331	342	370	257
18.42	618	274	292	353	325	402	258
18.44	661	256	310	307	333	376	278
18.46	613	274	318	269	331	349	273
18.48	600	267	278	317	305	331	304
18.5	571	279	305	313	302	319	277
18.52	603	263	282	304	360	380	268
18.54	607	266	267	315	374	362	288
18.56	600	254	278	312	327	365	280
18.58	644	275	269	321	345	372	270
18.6	581	271	286	299	349	354	316
18.62	594	274	296	291	305	357	298
18.64	634	286	288	287	329	379	318
18.66	602	277	285	304	335	383	272
18.68	610	263	259	338	335	367	305
18.7	634	275	275	336	338	357	279
18.72	607	295	284	304	310	394	298
18.74	614	253	280	349	309	369	285
18.76	624	269	311	331	318	361	285
18.78	613	259	319	307	322	350	281
18.8	599	256	308	338	332	361	280
18.82	618	250	284	332	341	349	286
18.84	609	275	293	287	334	367	287
18.86	590	247	298	315	349	384	259
18.88	652	240	297	341	312	365	266
18.9	604	279	300	315	327	384	252
18.92	594	264	320	295	325	417	262
18.94	643	259	310	341	307	391	282
18.96	621	271	295	329	291	370	305
18.98	566	270	317	314	364	372	280
19	585	285	310	330	320	352	280
19.02	614	255	306	337	318	399	313
19.04	618	276	291	329	319	386	273
19.06	593	256	309	338	358	392	262
19.08	618	274	324	331	331	372	335
19.1	634	267	295	335	343	393	332
19.12	619	304	296	321	319	378	288
19.14	665	274	305	299	321	363	311
19.16	612	290	331	294	321	375	290
19.18	581	288	295	321	320	368	290
19.2	590	292	290	288	318	363	289
19.22	579	270	307	338	320	386	314
19.24	602	332	313	306	322	355	314
19.26	580	291	318	325	313	393	307
19.28	610	289	315	315	340	372	306
19.3	637	252	304	366	295	397	286
19.32	619	280	278	327	320	387	299
19.34	604	284	301	343	314	376	269
19.36	600	290	311	335	335	379	298
19.38	576	269	311	295	350	379	271
19.4	588	282	314	337	336	380	311
19.42	559	274	324	304	336	374	284
19.44	577	251	298	316	300	408	286
19.46	571	317	285	303	331	396	288
19.48	569	264	322	339	350	360	284
19.5	584	294	274	325	350	383	281
19.52	568	283	299	336	360	371	255
19.54	624	289	328	302	352	375	289
19.56	630	272	306	339	346	392	271
19.58	563	277	310	351	334	375	268
19.6	580	275	302	299	346	418	285
19.62	591	299	294	340	299	440	304
19.64	586	284	310	326	352	389	280
19.66	622	294	325	298	319	401	286
19.68	615	306	306	306	331	392	273
19.7	577	272	280	351	324	374	288
19.72	547	299	311	351	307	358	311
19.74	582	287	290	319	329	377	290
19.76	567	277	292	330	357	404	300
19.78	617	294	305	358	364	385	305
19.8	568	264	312	330	323	399	276
19.82	575	270	302	340	350	429	248
19.84	581	275	316	330	325	419	311
19.86	614	300	308	341	340	434	291
19.88	577	287	314	344	342	360	268
19.9	600	309	284	332	342	408	341
19.92	590	298	288	314	331	395	278
19.94	562	256	293	336	328	398	304
19.96	579	288	283	295	342	388	290
19.98	606	291	306	326	340	386	322
20	591	293	319	328	334	361	291
20.02	632	287	287	329	315	412	334
20.04	599	341	298	354	314	367	330
20.06	595	288	319	325	328	376	330
20.08	570	271	317	325	319	404	311
20.1	575	287	291	349	338	392	296
20.12	604	309	308	336	340	365	290
20.14	591	275	307	345	349	382	309
20.16	620	270	338	355	376	407	298
20.18	576	312	321	312	370	401	261
20.2	555	300	308	341	324	409	316
20.22	598	325	314	341	370	422	284
20.24	591	282	303	325	328	419	279
20.26	591	282	307	335	323	430	287
20.28	572	276	343	333	366	421	273
20.3	584	310	336	365	330	409	338
20.32	531	316	299	357	314	432	322
20.34	607	268	306	359	346	438	310
20.36	588	289	276	312	326	435	284
20.38	602	330	302	339	341	364	290
20.4	589	330	340	342	361	412	314
20.42	611	291	303	350	310	374	300
20.44	586	323	304	346	355	378	302
20.46	550	308	309	339	344	430	306
20.48	578	306	281	329	332	404	309
20.5	602	319	321	347	348	441	282
20.52	610	312	292	348	366	407	306
20.54	548	310	290	362	367	378	311
20.56	610	296	307	345	340	393	316
20.58	593	294	283	342	327	392	285
20.6	536	297	288	314	368	372	287
20.62	574	295	305	339	344	389	320
20.64	613	325	295	317	384	412	277
20.66	615	284	322	328	341	390	326
20.68	595	308	343	373	342	436	325
20.7	607	272	332	382	333	406	288
20.72	560	315	299	338	339	361	327
20.74	591	300	315	356	296	377	329
20.76	604	327	315	367	372	441	327
20.78	570	302	305	345	374	412	294
20.8	609	300	300	340	352	434	311
20.82	592	285	309	335	380	397	315
20.84	548	339	288	361	339	390	325
20.86	610	291	313	322	347	384	301
20.88	595	316	307	326	371	380	319
20.9	605	297	324	350	358	389	307
20.92	607	307	303	364	365	395	330
20.94	569	319	283	369	321	415	323
20.96	623	313	288	357	356	389	321
20.98	586	338	286	339	337	436	342
21	550	290	333	334	336	416	312
21.02	585	299	314	343	347	373	324
21.04	561	336	284	329	341	427	272
21.06	607	291	304	327	361	434	294
21.08	631	324	322	326	390	432	349
21.1	604	323	334	342	361	387	337
21.12	571	321	322	330	347	427	311
21.14	572	310	344	368	311	435	293
21.16	642	330	339	385	362	430	313
21.18	579	346	317	321	371	408	284
21.2	632	360	331	333	367	407	342
21.22	643	316	310	337	367	421	308
21.24	598	363	296	343	379	398	319
21.26	620	339	327	377	363	425	288
21.28	640	341	317	360	376	438	336
21.3	610	329	327	363	370	448	338
21.32	547	301	311	363	384	417	318
21.34	580	328	319	386	337	434	339
21.36	601	342	326	377	357	434	340
21.38	607	293	324	388	398	426	329
21.4	615	319	339	338	352	438	313
21.42	591	362	344	391	358	422	340
21.44	620	338	328	367	310	431	321
21.46	610	352	348	389	347	424	303
21.48	593	359	342	372	362	476	328
21.5	629	336	308	346	346	443	321
21.52	574	312	355	380	366	419	337
21.54	609	349	335	356	359	456	314
21.56	611	342	339	371	358	423	325
21.58	581	337	324	342	363	408	323
21.6	634	354	342	362	371	432	318
21.62	619	365	333	352	356	429	356
21.64	634	326	348	386	370	419	304
21.66	627	344	322	376	365	427	337
21.68	619	350	338	398	382	437	322
21.7	610	344	359	374	371	402	343
21.72	596	379	344	370	375	455	333
21.74	564	356	324	376	366	448	314
21.76	576	384	307	370	363	441	350
21.78	586	365	339	408	355	423	350
21.8	593	334	338	392	424	411	323
21.82	575	323	364	429	370	437	333
21.84	612	354	334	393	385	448	356
21.86	595	337	385	407	357	437	333
21.88	609	368	328	360	361	460	361
21.9	584	341	342	354	367	424	342
21.92	574	335	338	381	364	457	343
21.94	639	342	327	400	376	447	316
21.96	626	354	356	390	400	428	357
21.98	613	327	342	392	385	398	331
22	604	354	322	401	348	400	319
22.02	617	340	337	352	362	436	349
22.04	644	339	311	429	401	431	376
22.06	623	358	300	406	361	469	310
22.08	601	338	303	403	356	444	333
22.1	626	320	352	348	401	425	333
22.12	590	341	318	370	353	415	337
22.14	618	342	363	346	383	437	316
22.16	578	326	338	394	376	422	331
22.18	581	351	303	353	364	433	337
22.2	614	347	334	415	372	398	325
22.22	623	370	299	392	371	424	351
22.24	593	351	344	350	363	375	327
22.26	630	347	322	346	346	443	315
22.28	581	328	337	373	370	461	317
22.3	641	353	343	393	390	463	317
22.32	610	330	355	388	387	489	305
22.34	628	360	366	372	360	491	317
22.36	582	357	340	337	345	400	332
22.38	613	349	327	382	380	421	327
22.4	580	338	343	376	368	431	337
22.42	581	348	322	382	390	470	318
22.44	604	360	339	365	356	453	338
22.46	606	365	328	355	363	444	326
22.48	619	332	356	365	369	420	295
22.5	631	399	324	385	387	425	325
22.52	585	374	339	378	387	445	318
22.54	648	361	317	356	355	460	325
22.56	593	353	332	400	364	478	344
22.58	644	346	345	370	361	463	339
22.6	632	340	367	388	329	449	327
22.62	564	330	353	405	375	444	318
22.64	583	359	346	408	391	432	327
22.66	611	349	334	393	346	420	343
22.68	610	336	346	369	365	464	313
22.7	544	338	351	396	413	467	296
22.72	613	315	341	365	397	413	319
22.74	583	343	328	370	378	454	343
22.76	603	330	331	377	371	430	306
22.78	606	319	319	389	357	444	313
22.8	610	330	339	401	373	467	338
22.82	628	374	342	379	386	473	337
22.84	645	363	328	379	385	425	326
22.86	614	360	325	370	366	427	327
22.88	606	341	313	363	386	440	333
22.9	630	347	335	351	397	424	322
22.92	597	365	304	383	372	406	325
22.94	609	318	311	356	351	418	324
22.96	621	303	361	385	328	436	324
22.98	634	305	340	375	385	394	339
23	603	316	345	356	371	430	305
23.02	595	351	332	352	371	383	316
23.04	602	348	307	342	346	431	339
23.06	573	352	308	375	364	466	327
23.08	570	362	326	355	352	442	324
23.1	606	372	333	366	362	442	329
23.12	620	355	347	403	374	444	359
23.14	599	344	330	376	380	470	334
23.16	614	351	329	381	384	426	329
23.18	558	347	349	365	386	433	346
23.2	555	357	337	386	395	419	298
23.22	547	357	331	391	378	460	312
23.24	570	332	346	361	396	430	334
23.26	628	314	368	379	334	401	344
23.28	610	339	292	391	332	464	310
23.3	632	371	311	379	378	459	348
23.32	619	333	312	351	374	460	335
23.34	562	389	351	377	384	445	347
23.36	567	364	343	371	418	459	314
23.38	613	372	327	398	368	410	325
23.4	612	352	330	377	368	472	319
23.42	568	341	314	369	397	435	317
23.44	585	338	317	378	375	433	344
23.46	598	346	320	364	365	410	364
23.48	604	360	354	387	374	460	332
23.5	580	357	326	384	355	441	349
23.52	554	341	323	406	355	438	306
23.54	575	318	329	366	369	435	311
23.56	572	362	340	358	374	480	321
23.58	564	348	319	353	384	436	311
23.6	602	356	327	350	379	481	311
23.62	618	375	336	354	337	424	330
23.64	614	362	341	348	388	461	337
23.66	591	358	371	388	403	426	344
23.68	575	366	338	337	385	419	329
23.7	643	372	308	376	383	421	337
23.72	660	332	327	382	350	439	284
23.74	589	353	334	385	382	471	353
23.76	577	336	355	382	393	471	341
23.78	565	357	340	370	371	455	358
23.8	635	356	355	424	376	446	337
23.82	576	362	316	322	379	411	311
23.84	576	371	328	364	426	476	351
23.86	595	330	349	394	367	434	347
23.88	603	348	302	404	379	467	345
23.9	621	369	321	337	383	486	330
23.92	620	380	331	418	410	434	331
23.94	594	377	337	380	374	438	332
23.96	617	361	312	369	378	484	337
23.98	594	364	344	347	378	493	335
24	587	376	328	382	356	484	341
24.02	587	337	340	378	380	457	355
24.04	614	368	322	374	416	449	326
24.06	633	353	370	356	391	428	341
24.08	610	380	363	358	395	444	348
24.1	590	357	364	381	399	482	302
24.12	640	376	346	363	384	434	329
24.14	657	340	342	368	377	461	335
24.16	598	401	332	360	391	440	347
24.18	655	375	339	361	366	448	322
24.2	577	371	363	391	375	452	374
24.22	643	402	373	408	395	433	321
24.24	615	354	352	351	385	460	328
24.26	623	382	367	387	375	430	316
24.28	611	397	318	413	373	432	358
24.3	638	382	364	393	381	419	327
24.32	617	384	362	382	402	463	313
24.34	565	384	369	406	404	417	331
24.36	598	390	337	406	372	402	341
24.38	614	355	375	395	380	397	332
24.4	622	393	315	380	356	414	339
24.42	625	394	330	352	388	423	343
24.44	641	347	333	371	379	415	337
24.46	605	358	338	378	365	428	346
24.48	628	388	335	371	392	434	325
24.5	579	355	383	399	404	432	371
24.52	642	376	381	407	401	427	361
24.54	598	361	343	401	386	434	339
24.56	625	355	364	394	394	453	349
24.58	617	368	347	387	345	436	341
24.6	587	364	353	368	381	423	353
24.62	605	367	338	374	376	454	359
24.64	697	383	332	384	399	460	336
24.66	665	379	372	397	351	445	341
24.68	646	371	372	378	382	430	333
24.7	637	344	351	405	364	434	328
24.72	601	354	358	377	406	418	339
24.74	633	379	380	373	437	467	342
24.76	633	406	367	339	390	450	344
24.78	631	363	325	394	402	474	368
24.8	634	327	346	376	388	469	355
24.82	666	386	371	399	369	436	356
24.84	622	363	330	395	387	416	325
24.86	612	380	321	364	371	417	331
24.88	647	388	346	378	395	455	302
24.9	687	393	370	396	386	450	336
24.92	633	422	371	391	413	434	315
24.94	589	398	338	374	421	440	358
24.96	663	392	349	406	388	491	330
24.98	648	394	390	407	384	427	352
25	672	363	383	394	377	432	363
25.02	683	390	352	391	400	464	354
25.04	614	433	388	375	411	435	348
25.06	657	385	397	403	437	446	352
25.08	649	370	350	383	409	419	350
25.1	669	390	373	401	391	451	360
25.12	630	400	382	384	421	443	327
25.14	664	403	366	394	454	441	380
25.16	639	433	355	376	450	460	365
25.18	688	446	379	397	450	455	366
25.2	690	436	396	426	443	433	350
25.22	701	452	388	393	437	431	362
25.24	681	431	387	422	428	440	371
25.26	655	447	403	436	411	466	376
25.28	655	405	402	432	439	408	404
25.3	715	389	395	394	410	418	366
25.32	678	428	364	431	400	405	398
25.34	702	387	403	441	374	431	410
25.36	723	374	387	432	428	421	386
25.38	739	384	374	404	396	454	379
25.4	721	385	393	402	398	449	368
25.42	741	381	415	378	383	438	378
25.44	737	355	388	371	389	452	391
25.46	727	404	367	394	383	409	387
25.48	763	393	356	389	362	427	399
25.5	725	403	422	390	380	405	375
25.52	726	366	389	396	380	398	381
25.54	742	394	389	395	390	403	362
25.56	749	371	374	384	355	417	363
25.58	678	348	355	406	358	450	370
25.6	729	354	380	395	438	424	317
25.62	743	374	402	398	390	421	339
25.64	796	380	396	385	391	417	373
25.66	732	374	376	373	385	449	342
25.68	754	342	419	397	393	408	302
25.7	792	359	362	389	375	435	353
25.72	749	351	374	366	387	442	365
25.74	777	350	381	396	383	414	359
25.76	777	363	396	341	400	459	370
25.78	817	398	407	377	365	422	338
25.8	712	402	393	397	394	400	334
25.82	795	406	430	386	361	399	342
25.84	797	356	390	383	369	401	347
25.86	814	361	387	353	405	460	344
25.88	876	381	362	385	403	419	350
25.9	807	387	394	364	388	457	337
25.92	825	399	372	380	378	437	348
25.94	867	409	354	390	373	442	374
25.96	842	365	378	402	378	417	382
25.98	855	401	396	376	358	395	350
26	812	374	377	384	371	439	363
26.02	850	381	392	373	376	422	364
26.04	842	355	384	385	398	442	388
26.06	875	369	407	382	396	452	367
26.08	861	353	389	382	376	451	347
26.1	883	384	390	377	387	425	373
26.12	864	397	356	365	406	415	362
26.14	917	362	404	380	401	427	374
26.16	848	375	365	360	405	423	339
26.18	906	364	388	393	362	415	379
26.2	911	327	389	370	372	432	339
26.22	923	361	365	390	379	418	350
26.24	885	368	387	375	399	427	322
26.26	952	361	396	393	348	408	352
26.28	961	404	356	415	394	389	348
26.3	989	400	390	395	378	456	346
26.32	990	376	414	357	374	404	377
26.34	991	393	373	383	392	421	347
26.36	952	403	412	373	409	427	367
26.38	965	394	417	372	370	415	349
26.4	986	388	364	367	395	427	355
26.42	1033	369	362	367	392	413	357
26.44	1022	354	413	396	393	460	359
26.46	1023	383	403	396	395	430	371
26.48	1076	377	372	397	424	436	354
26.5	1093	398	383	373	402	406	316
26.52	1137	348	359	391	438	440	368
26.54	1162	358	393	375	421	403	345
26.56	1165	369	384	392	416	417	350
26.58	1169	394	395	383	412	413	398
26.6	1132	361	411	338	416	449	368
26.62	1222	345	396	411	375	412	342
26.64	1185	398	415	409	419	435	362
26.66	1260	362	422	388	414	398	308
26.68	1250	347	432	402	380	379	331
26.7	1302	386	422	387	397	412	341
26.72	1300	410	402	376	360	429	328
26.74	1341	384	419	372	402	433	351
26.76	1349	401	446	376	408	451	362
26.78	1334	387	408	373	420	421	368
26.8	1384	383	425	355	375	405	365
26.82	1414	396	442	333	372	413	359
26.84	1431	368	425	343	390	420	336
26.86	1415	378	424	346	395	428	324
26.88	1441	372	406	366	394	436	346
26.9	1475	427	455	374	400	408	352
26.92	1544	395	396	412	377	416	357
26.94	1596	362	427	362	363	419	382
26.96	1532	390	392	393	390	429	374
26.98	1681	354	392	392	394	415	361
27	1700	412	416	354	404	431	348
27.02	1668	377	451	354	406	397	358
27.04	1766	376	396	342	386	440	345
27.06	1744	401	399	359	412	428	351
27.08	1707	394	443	333	384	437	400
27.1	1809	404	446	372	376	433	338
27.12	1828	378	446	355	403	395	358
27.14	1915	417	431	386	400	402	356
27.16	1878	411	421	388	388	425	358
27.18	1982	379	439	372	372	432	401
27.2	1979	365	447	371	343	416	397
27.22	2033	412	447	370	383	447	330
27.24	2043	397	361	396	385	428	345
27.26	2089	431	407	389	416	433	358
27.28	2156	447	434	384	396	434	343
27.3	2080	410	425	399	411	407	372
27.32	2157	420	409	388	408	421	340
27.34	2284	425	446	393	423	420	361
27.36	2223	457	467	407	418	436	356
27.38	2121	431	420	366	416	386	367
27.4	2180	427	418	413	401	396	371
27.42	2237	427	408	356	370	404	333
27.44	2219	417	417	355	402	407	371
27.46	2350	394	411	371	394	414	349
27.48	2353	402	405	375	444	445	401
27.5	2331	452	451	400	390	421	377
27.52	2281	467	448	403	461	417	376
27.54	2375	483	439	391	456	425	382
27.56	2280	428	425	445	421	443	351
27.58	2309	454	392	401	429	446	380
27.6	2202	465	439	407	381	444	371
27.62	2269	516	425	411	423	413	385
27.64	2281	437	427	383	406	414	343
27.66	2228	500	437	390	407	462	418
27.68	2205	494	459	400	440	470	356
27.7	2093	532	444	415	421	451	375
27.72	2033	577	450	407	461	460	362
27.74	2035	597	433	419	461	416	407
27.76	2054	538	447	421	463	448	407
27.78	1973	561	484	427	468	477	416
27.8	1980	567	462	428	445	458	439
27.82	1905	601	544	412	471	420	395
27.84	1864	612	483	440	483	472	375
27.86	1817	614	468	462	531	480	440
27.88	1797	662	475	432	524	460	396
27.9	1746	680	488	435	481	458	415
27.92	1719	696	500	433	504	456	403
27.94	1670	739	486	487	532	502	446
27.96	1567	748	536	485	537	472	437
27.98	1584	776	511	490	535	472	467
28	1531	841	500	497	557	489	456
28.02	1506	857	505	528	556	469	476
28.04	1459	828	567	520	608	547	448
28.06	1427	917	570	580	591	531	451
28.08	1381	891	584	534	614	499	467
28.1	1352	931	603	605	588	502	530
28.12	1312	923	585	576	647	534	563
28.14	1276	950	612	598	657	562	503
28.16	1228	954	613	609	665	552	563
28.18	1158	938	653	594	670	559	578
28.2	1161	934	659	669	711	557	581
28.22	1134	938	708	643	675	595	596
28.24	1163	938	756	638	668	611	659
28.26	1172	884	770	687	664	609	665
28.28	1080	938	789	760	652	599	691
28.3	1040	873	764	644	620	659	694
28.32	1082	890	784	657	615	638	692
28.34	1020	885	866	645	659	667	682
28.36	996	884	853	713	641	654	786
28.38	1025	809	869	717	542	660	821
28.4	921	752	898	648	578	704	747
28.42	958	729	858	692	532	710	753
28.44	892	718	854	662	609	629	763
28.46	905	730	813	673	552	596	779
28.48	838	651	801	637	564	622	714
28.5	887	648	792	651	563	652	685
28.52	838	626	802	656	550	618	702
28.54	820	628	728	614	497	602	672
28.56	838	580	724	579	477	573	681
28.58	833	560	664	593	476	594	642
28.6	799	563	640	585	504	589	643
28.62	760	549	610	513	460	562	630
28.64	782	502	631	536	469	570	578
28.66	793	506	605	537	435	564	552
28.68	799	487	555	543	468	494	560
28.7	825	521	553	428	466	494	563
28.72	829	483	574	480	472	497	527
28.74	802	477	526	442	444	487	498
28.76	834	472	520	458	433	480	482
28.78	752	456	502	454	428	471	436
28.8	731	427	466	448	410	468	490
28.82	730	449	489	463	422	436	462
28.84	741	435	466	410	439	447	422
28.86	686	438	449	413	383	452	429
28.88	726	434	454	412	419	437	410
28.9	742	420	460	414	404	448	402
28.92	739	450	491	398	393	427	387
28.94	728	407	469	396	413	407	426
28.96	740	400	419	408	409	420	390
28.98	735	433	448	410	413	429	402
29	711	441	464	411	397	438	383
29.02	741	431	445	449	439	438	342
29.04	686	422	478	399	416	451	365
29.06	635	408	425	411	377	400	365
29.08	646	397	470	404	396	396	350
29.1	654	436	379	396	403	441	371
29.12	638	415	466	377	421	419	378
29.14	638	377	414	396	369	449	364
29.16	659	418	455	360	404	390	394
29.18	676	415	427	377	397	383	360
29.2	650	431	464	371	387	392	372
29.22	657	435	455	333	411	421	386
29.24	651	409	425	366	415	388	376
29.26	691	434	413	365	401	416	415
29.28	642	395	445	390	372	400	364
29.3	634	411	432	366	397	399	364
29.32	618	419	438	370	405	404	375
29.34	631	393	419	363	381	406	369
29.36	615	396	425	383	402	427	353
29.38	668	393	480	359	418	420	340
29.4	614	373	455	387	382	420	359
29.42	627	374	466	361	395	390	359
29.44	673	385	492	359	403	403	364
29.46	623	376	459	364	350	400	333
29.48	620	350	452	342	374	399	363
29.5	626	371	454	365	387	379	359
29.52	626	380	427	387	373	393	379
29.54	572	336	422	380	392	377	328
29.56	616	335	495	370	406	357	330
29.58	626	341	434	332	367	384	352
29.6	559	374	435	354	371	391	355
29.62	561	364	367	352	396	383	332
29.64	622	384	435	333	359	373	352
29.66	590	362	413	333	348	412	368
29.68	560	357	391	352	356	394	363
29.7	596	330	378	337	375	395	361
29.72	558	393	403	385	390	380	323
29.74	553	360	415	324	380	379	349
29.76	585	352	436	356	339	400	345
29.78	561	355	423	377	360	383	295
29.8	554	351	421	341	362	427	329
29.82	562	390	395	353	366	382	375
29.84	568	332	391	380	388	383	336
29.86	619	359	354	403	348	379	351
29.88	603	347	392	344	354	400	357
29.9	559	374	415	329	352	399	340
29.92	602	330	376	350	362	376	342
29.94	590	379	377	369	369	350	330
29.96	593	376	377	346	343	365	329
29.98	634	398	383	348	328	337	329
30	621	373	386	360	346	408	349
30.02	604	359	381	326	369	394	349
30.04	559	369	369	340	365	400	322
30.06	573	373	388	368	373	359	329
30.08	571	359	369	327	375	367	341
30.1	574	385	356	342	360	384	300
30.12	549	366	355	370	336	357	286
30.14	569	391	346	347	335	383	320
30.16	542	352	357	354	344	358	321
30.18	534	363	353	332	326	388	318
30.2	542	356	398	325	317	388	312
30.22	555	367	354	356	373	363	299
30.24	531	348	377	323	359	339	336
30.26	519	353	375	328	315	369	317
30.28	576	353	384	346	345	365	302
30.3	516	331	395	325	362	392	382
30.32	535	377	372	371	351	377	329
30.34	549	374	339	348	331	348	310
30.36	539	354	352	312	336	352	303
30.38	586	369	348	328	334	342	289
30.4	546	345	384	328	317	346	336
30.42	525	365	372	307	368	379	309
30.44	528	360	376	305	334	344	333
30.46	484	339	383	350	342	383	314
30.48	513	340	360	303	344	347	328
30.5	542	345	368	340	322	363	323
30.52	503	312	344	321	312	362	347
30.54	517	359	345	318	344	348	319
30.56	531	338	354	330	365	366	347
30.58	500	329	356	346	333	343	329
30.6	546	359	364	336	332	366	331
30.62	494	325	346	338	319	326	327
30.64	452	296	335	306	322	374	323
30.66	483	312	379	335	338	377	308
30.68	489	388	376	314	347	361	322
30.7	488	330	354	310	331	385	324
30.72	464	297	356	313	319	353	285
30.74	502	336	327	339	358	351	293
30.76	469	316	331	338	333	355	309
30.78	488	320	352	329	307	352	337
30.8	450	350	344	299	352	357	324
30.82	474	302	351	332	351	361	329
30.84	505	352	322	345	353	339	330
30.86	493	338	306	318	339	337	314
30.88	470	332	338	329	340	347	309
30.9	495	316	341	350	335	360	295
30.92	472	316	330	316	320	352	293
30.94	479	340	335	302	298	343	313
30.96	484	293	327	301	313	341	307
30.98	500	302	369	330	324	373	308
31	474	326	370	323	342	368	316
31.02	468	287	343	320	303	379	272
31.04	493	295	336	306	309	324	313
31.06	489	336	334	304	316	339	288
31.08	479	312	334	318	367	373	303
31.1	462	315	346	300	350	369	310
31.12	482	322	340	305	355	351	288
31.14	511	309	363	292	348	331	294
31.16	486	335	316	310	329	323	293
31.18	473	301	335	329	337	312	283
31.2	466	308	330	306	324	349	288
31.22	471	318	314	312	326	361	291
31.24	528	337	368	272	358	327	295
31.26	476	351	327	314	311	330	294
31.28	485	324	346	340	374	324	307
31.3	508	331	334	338	335	353	300
31.32	478	290	327	305	338	327	281
31.34	465	307	324	299	356	391	327
31.36	485	297	322	310	310	375	294
31.38	462	307	312	310	339	335	321
31.4	477	299	332	343	301	331	305
31.42	482	339	313	314	347	313	318
31.44	471	324	362	322	318	328	285
31.46	485	336	352	317	330	363	305
31.48	478	322	326	295	327	349	286
31.5	478	343	318	301	314	351	274
31.52	481	325	307	318	322	338	314
31.54	471	297	302	312	334	313	292
31.56	455	284	316	285	339	313	297
31.58	454	306	338	281	342	323	258
31.6	423	319	308	319	343	353	292
31.62	450	322	328	288	320	341	281
31.64	490	318	330	306	341	316	279
31.66	439	307	332	319	357	336	282
31.68	443	313	312	296	313	349	264
31.7	462	321	303	326	279	357	267
31.72	439	345	335	336	298	328	271
31.74	416	321	337	275	322	354	312
31.76	471	318	295	285	367	325	260
31.78	427	315	311	344	342	332	278
31.8	433	310	310	305	334	317	256
31.82	452	318	289	279	303	333	269
31.84	442	295	311	294	304	333	311
31.86	419	270	351	268	300	312	281
31.88	441	296	306	291	308	329	301
31.9	389	317	328	306	297	340	263
31.92	428	315	295	312	316	326	309
31.94	418	292	313	292	306	319	272
31.96	424	333	336	291	310	328	279
31.98	413	305	309	275	292	304	288
32	401	280	316	308	307	301	278
32.02	437	319	312	317	289	326	279
32.04	395	278	303	299	308	304	248
32.06	419	299	302	305	300	319	271
32.08	411	299	312	287	330	295	311
32.1	437	321	311	310	303	314	289
32.12	394	334	293	289	310	340	262
32.14	410	336	291	278	321	314	277
32.16	426	307	327	300	294	321	268
32.18	399	339	297	292	300	330	269
32.2	420	313	312	262	307	369	272
32.22	418	319	325	311	319	342	290
32.24	430	309	325	308	319	321	282
32.26	401	326	318	313	312	303	262
32.28	397	292	314	306	291	320	262
32.3	415	300	310	276	301	329	262
32.32	443	324	293	305	288	313	279
32.34	402	330	261	300	301	296	265
32.36	405	331	267	282	296	334	244
32.38	420	331	284	293	329	341	238
32.4	404	336	297	307	283	346	247
32.42	414	296	312	302	314	324	286
32.44	433	306	312	270	307	326	257
32.46	415	324	288	283	287	335	270
32.48	442	307	288	293	325	331	285
32.5	380	310	315	301	300	315	280
32.52	430	298	315	273	302	346	276
32.54	454	307	285	296	320	309	291
32.56	408	282	278	308	284	299	300
32.58	373	314	286	318	286	306	267
32.6	425	307	296	332	304	321	244
32.62	407	294	276	298	340	310	274
32.64	425	298	292	286	273	308	293
32.66	377	274	280	310	290	337	285
32.68	391	300	292	314	286	299	272
32.7	397	314	302	281	327	315	283
32.72	428	305	305	307	292	338	287
32.74	427	288	302	331	325	305	289
32.76	399	276	288	302	296	311	286
32.78	395	326	281	295	325	323	255
32.8	405	322	294	284	301	303	275
32.82	438	331	278	297	306	326	281
32.84	380	316	316	278	284	315	249
32.86	387	314	274	316	273	306	246
32.88	404	282	313	300	280	297	287
32.9	396	280	262	269	298	305	281
32.92	384	298	250	286	312	280	266
32.94	370	276	282	290	289	273	270
32.96	392	287	273	300	310	281	269
32.98	399	293	276	304	271	308	248
33	355	263	286	281	278	318	277
33.02	433	279	255	310	296	315	279
33.04	407	282	257	279	284	320	263
33.06	404	238	259	289	270	316	280
33.08	420	270	270	301	286	282	251
33.1	429	275	287	276	276	285	247
33.12	386	269	277	274	306	321	294
33.14	394	273	279	269	303	306	274
33.16	379	274	291	302	309	282	247
33.18	412	262	292	301	290	300	258
33.2	382	277	273	270	292	280	253
33.22	415	272	305	265	273	296	246
33.24	424	252	299	267	261	270	226
33.26	377	263	282	276	255	298	261
33.28	370	294	283	272	256	311	255
33.3	345	277	275	286	258	293	242
33.32	389	247	259	295	271	292	269
33.34	387	257	251	307	269	278	231
33.36	405	261	259	258	276	323	230
33.38	386	265	281	253	280	298	241
33.4	391	291	322	272	286	259	253
33.42	418	272	287	256	276	297	244
33.44	377	283	244	298	272	285	256
33.46	361	276	246	268	278	294	251
33.48	386	256	256	231	312	295	228
33.5	391	294	266	252	265	296	230
33.52	407	287	269	274	280	279	240
33.54	402	283	251	244	264	279	272
33.56	364	270	277	274	249	294	269
33.58	385	262	254	264	256	290	242
33.6	401	239	260	257	259	290	233
33.62	406	242	253	276	241	267	237
33.64	360	253	278	258	302	300	270
33.66	396	260	259	254	275	284	259
33.68	353	273	258	283	264	274	245
33.7	396	267	282	242	251	284	223
33.72	358	263	268	254	277	296	233
33.74	362	221	257	236	300	307	221
33.76	365	229	265	241	265	298	247
33.78	367	239	303	271	261	280	256
33.8	360	257	257	265	247	267	228
33.82	355	253	279	245	264	284	245
33.84	352	228	250	235	295	301	230
33.86	358	224	257	235	263	301	229
33.88	374	244	240	226	269	302	223
33.9	347	278	276	242	243	281	228
33.92	377	238	254	258	251	276	216
33.94	408	238	262	247	264	302	207
33.96	392	242	247	234	252	294	232
33.98	372	251	239	240	272	265	252
34	363	247	260	233	280	284	218
34.02	377	229	272	269	263	277	228
34.04	314	255	247	252	270	269	233
34.06	361	269	240	226	284	259	265
34.08	368	281	252	261	250	294	228
34.1	388	241	228	240	258	264	224
34.12	389	234	240	270	244	275	223
34.14	373	239	245	243	256	263	228
34.16	391	233	263	279	267	308	239
34.18	356	244	239	247	260	274	220
34.2	368	263	267	221	274	289	246
34.22	361	229	231	244	272	239	236
34.24	349	243	279	253	262	284	222
34.26	369	260	268	244	253	277	240
34.28	368	250	253	262	239	289	231
34.3	359	253	234	264	270	289	205
34.32	359	253	259	258	282	265	221
34.34	381	246	264	238	292	263	215
34.36	378	253	251	245	277	246	244
34.38	365	244	279	250	237	240	236
34.4	376	246	257	247	266	253	220
34.42	374	245	260	239	262	259	242
34.44	340	275	248	232	294	275	268
34.46	360	268	237	228	244	250	231
34.48	365	250	251	257	260	262	214
34.5	374	264	242	250	270	247	228
34.52	327	280	249	215	285	260	254
34.54	374	260	253	254	245	242	244
34.56	343	244	251	276	276	269	239
34.58	367	251	220	251	252	264	228
34.6	362	278	243	234	242	258	226
34.62	374	241	227	258	236	253	231
34.64	354	233	252	260	238	256	231
34.66	354	239	225	221	268	290	231
34.68	338	231	245	249	288	271	219
34.7	339	244	246	241	267	269	231
34.72	356	227	240	281	256	266	230
34.74	368	238	244	227	244	284	249
34.76	342	231	252	241	258	271	199
34.78	342	240	245	241	234	260	242
34.8	327	241	237	252	236	278	218
34.82	355	222	231	257	260	276	219
34.84	344	273	258	257	232	290	181
34.86	318	218	239	230	242	251	211
34.88	335	263	235	235	235	247	225
34.9	346	270	238	219	248	260	240
34.92	315	261	226	210	227	260	205
34.94	325	254	241	245	246	255	196
34.96	358	258	240	259	295	270	220
34.98	350	223	249	237	222	263	230
35	349	242	233	232	235	245	234
35.02	336	217	242	247	259	250	234
35.04	361	228	243	250	235	288	203
35.06	350	253	244	230	227	258	230
35.08	360	272	233	220	244	268	252
35.1	320	238	212	227	251	280	234
35.12	307	263	212	260	276	238	215
35.14	293	272	243	242	252	257	248
35.16	344	263	245	256	260	244	213
35.18	341	254	269	221	237	281	225
35.2	305	295	221	240	240	251	249
35.22	364	278	198	238	243	274	225
35.24	343	281	253	263	252	265	216
35.26	337	298	262	227	266	213	207
35.28	351	253	236	242	252	262	225
35.3	332	283	255	249	267	272	233
35.32	300	259	243	261	261	265	229
35.34	319	286	231	265	257	240	221
35.36	332	284	252	237	258	260	253
35.38	329	273	274	236	282	246	243
35.4	331	285	274	253	239	263	253
35.42	317	320	228	236	288	245	233
35.44	349	333	275	255	257	245	258
35.46	327	288	244	275	266	246	227
35.48	332	293	271	262	280	267	244
35.5	334	291	238	280	288	279	261
35.52	338	309	264	253	284	238	225
35.54	351	264	259	276	277	252	253
35.56	330	288	288	272	265	249	222
35.58	304	282	247	264	245	268	219
35.6	319	293	288	265	260	268	260
35.62	325	277	267	294	237	227	285
35.64	297	312	259	265	268	265	258
35.66	324	295	272	244	273	247	265
35.68	328	291	275	290	269	234	257
35.7	310	248	247	278	266	218	255
35.72	345	274	243	250	251	280	270
35.74	330	294	228	280	266	271	265
35.76	350	269	264	268	274	240	258
35.78	333	278	268	281	255	251	254
35.8	333	284	261	262	249	242	234
35.82	329	283	262	271	251	262	233
35.84	304	275	273	280	295	242	247
35.86	330	279	233	289	262	246	256
35.88	319	319	264	280	253	251	244
35.9	325	306	240	254	285	253	223
35.92	323	264	294	237	272	218	234
35.94	338	288	249	267	282	247	247
35.96	340	322	264	270	278	238	226
35.98	314	293	231	271	280	245	269
36	341	266	255	274	284	262	251
36.02	322	278	257	253	274	264	284
36.04	341	283	215	296	269	249	297
36.06	322	300	234	286	258	217	281
36.08	312	273	242	276	230	235	297
36.1	312	261	217	280	245	257	258
36.12	309	291	266	302	273	217	258
36.14	335	269	265	258	249	264	231
36.16	338	279	250	255	209	241	242
36.18	289	232	248	282	254	259	249
36.2	309	252	238	270	242	255	259
36.22	316	261	247	240	259	240	235
36.24	318	241	269	248	247	223	250
36.26	281	262	227	247	233	245	230
36.28	325	241	220	242	252	223	222
36.3	281	300	217	243	261	227	225
36.32	331	261	245	249	250	246	237
36.34	315	263	271	249	264	263	210
36.36	292	249	234	272	261	211	226
36.38	293	247	224	236	258	219	235
36.4	356	259	222	237	240	211	223
36.42	341	256	250	236	224	255	211
36.44	306	272	257	249	248	228	223
36.46	311	257	241	226	252	235	248
36.48	311	248	229	235	263	256	226
36.5	320	216	215	240	250	231	191
36.52	316	263	220	234	228	260	207
36.54	331	234	216	228	246	228	235
36.56	322	241	218	215	245	234	234
36.58	330	241	256	235	202	231	232
36.6	345	234	246	227	238	233	233
36.62	300	262	229	231	250	213	216
36.64	303	249	234	255	261	235	205
36.66	313	245	223	222	233	238	207
36.68	300	229	225	211	226	246	235
36.7	316	265	263	239	215	232	225
36.72	278	243	243	230	239	234	217
36.74	325	249	215	234	228	230	234
36.76	310	260	234	229	243	258	230
36.78	296	268	210	249	243	255	231
36.8	321	275	256	227	273	253	251
36.82	307	237	233	221	242	262	214
36.84	317	264	199	215	230	221	201
36.86	298	241	237	222	231	256	207
36.88	307	245	233	272	231	224	218
36.9	314	251	243	254	208	227	220
36.92	302	253	227	231	231	250	201
36.94	324	239	241	224	252	217	202
36.96	296	244	236	221	241	229	231
36.98	334	230	232	249	253	224	247
37	290	248	237	248	244	220	227
37.02	276	247	244	236	236	226	232
37.04	313	246	237	244	259	242	249
37.06	303	222	226	229	241	221	207
37.08	313	216	248	201	247	239	244
37.1	315	221	220	208	246	244	230
37.12	295	289	249	251	237	231	221
37.14	288	244	229	242	232	252	245
37.16	302	279	237	246	247	241	247
37.18	299	251	227	219	243	240	235
37.2	319	248	229	219	206	214	236
37.22	292	236	236	221	239	226	229
37.24	311	256	248	231	249	225	240
37.26	296	247	222	202	259	251	225
37.28	286	261	245	234	234	233	220
37.3	287	257	243	238	228	208	226
37.32	308	249	239	237	204	220	208
37.34	294	246	221	227	234	211	230
37.36	297	261	230	222	215	211	241
37.38	300	270	247	227	230	223	226
37.4	316	238	245	227	218	212	240
37.42	310	227	228	203	234	224	245
37.44	300	221	205	228	239	242	227
37.46	303	230	255	237	216	218	208
37.48	327	269	247	241	251	227	233
37.5	281	237	259	214	206	246	231
37.52	276	256	230	209	228	227	217
37.54	302	265	215	246	230	261	263
37.56	277	217	232	234	233	248	217
37.58	278	225	239	229	251	213	206
37.6	287	246	259	217	220	213	216
37.62	289	258	240	226	236	239	233
37.64	311	265	227	231	222	223	239
37.66	309	241	209	222	213	216	223
37.68	288	235	252	208	225	251	217
37.7	306	231	248	216	243	229	217
37.72	305	239	225	226	259	233	242
37.74	292	235	221	234	225	211	215
37.76	284	221	217	217	208	211	218
37.78	306	243	191	219	233	231	210
37.8	304	232	255	221	219	222	232
37.82	294	246	229	227	214	230	224
37.84	284	239	219	203	220	206	229
37.86	282	227	214	228	202	222	219
37.88	311	216	255	183	223	221	195
37.9	287	262	231	254	208	215	197
37.92	323	244	204	216	238	198	202
37.94	286	204	212	199	220	235	213
37.96	284	211	215	199	224	200	202
37.98	273	220	211	211	230	206	204
38	280	229	212	222	201	226	184
38.02	286	217	197	192	225	231	205
38.04	303	216	225	201	205	206	193
38.06	301	204	205	246	223	206	188
38.08	296	204	231	219	210	207	208
38.1	318	237	239	211	198	222	200
38.12	316	239	226	230	210	212	216
38.14	298	237	222	212	219	185	203
38.16	280	235	197	221	218	206	204
38.18	262	246	206	241	213	218	199
38.2	276	219	215	211	229	206	198
38.22	304	219	215	193	250	245	209
38.24	278	213	225	197	230	212	197
38.26	275	217	226	232	205	235	189
38.28	282	224	217	203	202	232	217
38.3	297	219	203	201	220	204	200
38.32	280	211	204	222	228	191	207
38.34	274	218	202	210	209	216	193
38.36	287	232	219	189	219	196	196
38.38	258	245	224	212	224	195	208
38.4	268	233	219	196	215	201	206
38.42	285	220	185	197	215	214	201
38.44	318	224	229	197	229	228	213
38.46	308	256	212	214	179	214	216
38.48	276	217	202	210	216	217	202
38.5	265	209	207	180	198	202	193
38.52	283	213	207	190	195	196	192
38.54	284	240	215	207	195	223	190
38.56	276	230	213	213	212	187	191
38.58	283	198	217	209	227	205	211
38.6	266	238	212	246	214	233	209
38.62	276	224	188	213	221	224	224
38.64	261	232	215	215	214	230	194
38.66	321	188	226	219	213	221	209
38.68	253	232	232	237	187	206	186
38.7	285	208	187	204	205	188	183
38.72	289	234	212	190	223	197	197
38.74	291	249	223	209	226	192	186
38.76	277	222	199	187	198	181	205
38.78	271	178	198	184	205	200	187
38.8	247	222	203	194	203	172	213
38.82	282	201	200	216	213	196	182
38.84	298	219	206	224	217	211	191
38.86	277	213	218	204	204	203	199
38.88	288	210	219	237	202	206	210
38.9	273	193	226	214	214	191	182
38.92	264	206	214	222	189	195	201
38.94	305	208	203	189	204	197	172
38.96	295	226	199	193	216	203	191
38.98	269	206	208	189	221	206	189
39	265	219	210	199	229	186	198
39.02	281	220	211	227	237	227	199
39.04	298	248	227	205	205	222	215
39.06	296	222	196	195	187	237	179
39.08	267	211	204	208	174	209	187
39.1	288	233	208	198	208	190	165
39.12	293	217	206	199	215	218	191
39.14	340	193	204	195	222	176	228
39.16	297	238	215	211	217	216	223
39.18	273	238	201	166	184	204	221
39.2	317	220	197	198	198	199	209
39.22	303	238	197	186	235	210	196
39.24	284	217	226	201	219	187	200
39.26	284	231	218	164	199	210	186
39.28	301	218	185	223	219	196	206
39.3	276	219	218	189	212	183	207
39.32	313	218	228	201	200	218	191
39.34	307	227	216	220	221	211	184
39.36	292	214	206	198	218	201	199
39.38	291	216	180	206	188	207	201
39.4	287	217	192	201	206	205	175
39.42	307	215	213	199	203	190	190
39.44	286	224	197	205	216	216	176
39.46	301	224	206	178	220	184	187
39.48	292	225	185	184	189	189	213
39.5	267	205	217	196	238	217	209
39.52	269	211	200	216	182	176	198
39.54	284	199	206	204	194	209	208
39.56	283	216	193	194	189	217	208
39.58	318	224	194	210	184	213	191
39.6	301	216	194	178	192	206	194
39.62	291	212	182	206	186	218	169
39.64	285	211	210	194	212	210	214
39.66	289	213	197	202	169	213	191
39.68	295	217	206	210	223	199	172
39.7	313	205	209	210	192	206	203
39.72	321	203	236	204	209	214	196
39.74	305	211	187	192	223	208	201
39.76	276	215	215	226	221	202	205
39.78	287	202	207	215	215	217	188
39.8	286	215	189	206	210	205	186
39.82	269	212	211	215	231	188	178
39.84	243	199	180	186	216	202	190
39.86	278	208	183	181	219	191	197
39.88	312	194	161	207	216	206	170
39.9	282	208	194	180	198	198	192
39.92	319	222	188	196	212	179	176
39.94	275	200	211	188	206	200	221
39.96	253	215	198	217	196	197	191
39.98	296	191	210	207	219	182	177
40	292	209	213	198	197	198	183
40.02	295	196	171	183	179	194	183
40.04	258	222	234	171	221	189	223
40.06	270	195	176	184	197	213	208
40.08	318	221	191	205	202	219	158
40.1	286	185	195	176	221	200	153
40.12	286	219	194	185	204	206	184
40.14	292	196	192	187	204	176	188
40.16	286	205	197	195	186	183	182
40.18	272	220	184	199	188	179	166
40.2	280	220	181	189	203	159	173
40.22	283	198	208	221	210	176	188
40.24	285	183	194	193	205	191	166
40.26	301	187	183	205	187	190	144
40.28	237	188	220	173	193	191	183
40.3	288	193	213	187	205	195	203
40.32	287	191	211	185	210	198	183
40.34	278	210	207	183	209	189	172
40.36	272	212	187	198	187	179	174
40.38	263	214	182	203	181	187	192
40.4	286	203	189	200	193	198	175
40.42	312	200	182	205	180	187	201
40.44	299	197	215	189	184	206	178
40.46	266	190	200	193	187	207	168
40.48	258	153	191	222	195	195	173
40.5	281	186	201	219	197	205	195
40.52	282	199	188	160	188	202	170
40.54	312	212	170	177	206	209	178
40.56	273	215	190	194	212	207	189
40.58	285	211	181	189	188	179	181
40.6	309	212	183	181	174	182	175
40.62	315	186	203	182	187	199	186
40.64	290	170	180	203	186	200	170
40.66	264	177	183	172	177	212	183
40.68	268	185	186	211	178	197	168
40.7	291	194	189	199	211	186	169
40.72	281	186	181	180	215	180	161
40.74	258	195	169	176	209	195	183
40.76	254	189	195	184	222	197	170
40.78	256	192	201	215	175	218	193
40.8	266	200	196	212	186	206	179
40.82	252	205	194	198	196	181	220
40.84	258	200	191	183	218	189	166
40.86	267	161	197	172	188	196	164
40.88	284	197	199	197	192	169	166
40.9	257	186	186	189	218	186	171
40.92	272	202	194	198	203	190	192
40.94	260	192	196	203	211	198	194
40.96	283	176	205	198	213	189	184
40.98	281	190	196	176	205	212	186
41	300	201	196	183	197	223	167
41.02	286	223	184	171	209	207	173
41.04	289	207	215	170	192	221	171
41.06	269	193	181	200	181	201	170
41.08	256	181	192	194	192	190	174
41.1	240	196	189	193	190	191	202
41.12	238	176	212	177	195	193	165
41.14	266	179	173	188	213	194	164
41.16	293	181	193	169	215	186	176
41.18	281	186	206	195	191	183	156
41.2	268	184	171	157	199	186	180
41.22	285	202	166	162	204	188	192
41.24	272	167	186	175	170	174	164
41.26	242	183	190	189	200	193	168
41.28	250	188	179	139	194	196	183
41.3	280	204	177	181	202	200	159
41.32	297	206	167	186	199	192	170
41.34	277	189	178	185	177	195	168
41.36	271	183	183	167	176	193	157
41.38	267	172	172	183	172	184	170
41.4	268	183	199	175	225	187	174
41.42	241	178	168	186	189	177	182
41.44	259	192	177	206	181	172	183
41.46	275	177	183	192	204	198	172
41.48	284	174	194	184	179	195	162
41.5	257	200	177	176	186	196	169
41.52	286	174	160	162	183	211	172
41.54	265	187	177	168	180	179	155
41.56	274	165	187	210	190	205	154
41.58	286	178	161	188	187	214	155
41.6	279	191	193	178	188	191	173
41.62	304	176	190	181	203	152	172
41.64	246	172	202	200	211	177	180
41.66	310	171	175	188	180	186	160
41.68	274	177	199	182	192	205	194
41.7	283	164	213	170	188	180	189
41.72	267	161	173	166	180	214	190
41.74	279	198	185	190	186	197	209
41.76	285	198	203	163	201	190	197
41.78	273	211	204	169	188	197	175
41.8	276	188	202	182	185	164	196
41.82	271	186	178	194	177	179	156
41.84	290	189	184	182	183	194	172
41.86	259	178	186	199	209	205	180
41.88	257	205	213	175	173	190	196
41.9	268	192	177	205	196	215	160
41.92	275	191	175	182	200	190	187
41.94	263	173	172	182	175	181	182
41.96	281	165	185	206	187	200	158
41.98	283	196	188	194	196	168	174
42	262	200	192	181	185	207	174
42.02	283	174	188	200	185	193	156
42.04	280	178	177	170	178	185	156
42.06	274	203	165	169	174	168	171
42.08	267	173	186	194	173	180	158
42.1	267	182	189	175	180	180	170
42.12	246	173	196	163	218	171	164
42.14	273	199	180	161	194	168	177
42.16	307	194	180	165	217	182	168
42.18	245	198	159	173	241	174	181
42.2	249	184	181	201	224	180	157
42.22	284	202	172	189	193	179	162
42.24	225	184	169	190	199	206	199
42.26	268	194	189	196	184	225	170
42.28	276	212	183	187	169	192	153
42.3	266	199	171	222	220	187	155
42.32	294	195	199	162	183	183	178
42.34	297	196	199	185	198	161	193
42.36	263	190	171	191	193	185	183
42.38	287	214	189	195	175	205	185
42.4	268	197	191	193	180	196	158
42.42	314	188	170	162	223	190	166
42.44	259	205	193	171	184	208	194
42.46	277	184	185	185	190	208	175
42.48	265	210	199	198	222	192	176
42.5	286	198	167	175	182	189	187
42.52	252	193	179	203	191	189	184
42.54	292	195	188	196	174	200	184
42.56	275	177	213	179	177	182	190
42.58	270	179	184	187	184	202	198
42.6	297	194	174	181	181	189	194
42.62	272	220	179	199	182	178	171
42.64	289	188	181	207	183	208	187
42.66	283	199	185	195	192	217	213
42.68	235	201	184	171	191	180	168
42.7	288	186	213	184	187	170	163
42.72	279	204	198	224	203	202	174
42.74	297	193	179	186	196	194	168
42.76	291	197	195	186	183	172	161
42.78	266	177	183	173	189	188	181
42.8	276	179	181	185	174	195	201
42.82	294	207	180	201	174	171	192
42.84	322	178	190	204	200	170	183
42.86	309	186	175	198	198	193	173
42.88	309	203	190	187	198	177	177
42.9	303	200	192	172	173	167	185
42.92	297	198	183	175	209	182	194
42.94	277	203	178	188	186	193	190
42.96	269	185	171	179	169	201	176
42.98	321	218	173	191	189	203	151
43	291	172	173	173	199	173	199
43.02	299	168	164	168	180	186	161
43.04	281	190	160	174	194	195	158
43.06	284	168	182	185	193	208	173
43.08	285	213	189	174	161	170	157
43.1	299	219	146	176	166	184	155
43.12	289	189	180	196	195	172	199
43.14	301	219	187	172	219	196	188
43.16	290	191	201	153	185	226	155
43.18	302	202	184	166	178	229	166
43.2	326	197	192	198	195	195	164
43.22	292	198	183	176	179	172	163
43.24	287	211	173	172	176	187	164
43.26	279	223	195	188	212	183	174
43.28	306	231	167	172	188	188	178
43.3	296	226	170	179	225	189	184
43.32	291	197	191	181	220	175	180
43.34	280	196	180	197	194	178	201
43.36	280	213	169	183	180	199	187
43.38	292	203	198	182	197	197	157
43.4	282	230	207	191	216	188	160
43.42	318	208	166	189	224	165	208
43.44	300	212	181	181	225	187	186
43.46	268	216	195	168	196	185	174
43.48	310	232	228	143	193	202	168
43.5	277	202	187	195	195	181	205
43.52	272	200	180	177	182	193	183
43.54	294	194	175	184	189	185	201
43.56	279	220	170	207	179	189	206
43.58	292	234	188	187	178	198	207
43.6	298	207	201	200	178	181	181
43.62	287	203	184	217	178	198	155
43.64	276	220	191	205	211	191	170
43.66	316	203	164	203	182	217	190
43.68	283	212	177	198	179	208	172
43.7	295	202	180	198	202	201	188
43.72	308	194	203	184	197	188	169
43.74	261	204	184	180	196	190	194
43.76	270	189	184	180	191	215	179
43.78	278	196	192	202	186	197	198
43.8	284	201	187	175	183	188	180
43.82	294	215	173	177	200	186	172
43.84	269	204	180	199	178	179	193
43.86	285	171	199	199	212	179	198
43.88	288	212	174	162	220	184	169
43.9	272	186	161	200	196	196	195
43.92	261	198	194	193	173	202	182
43.94	272	217	197	172	198	182	208
43.96	304	194	199	183	197	206	179
43.98	296	198	183	191	186	205	179
44	286	189	192	189	195	183	175
44.02	287	203	179	204	218	189	180
44.04	290	212	171	176	224	196	181
44.06	318	191	172	191	172	200	163
44.08	305	191	163	216	194	200	179
44.1	243	212	170	186	200	176	176
44.12	305	193	197	213	209	195	170
44.14	279	201	178	188	189	180	174
44.16	303	210	207	203	191	188	157
44.18	284	213	173	188	210	184	171
44.2	313	213	171	211	200	210	164
44.22	291	210	193	183	193	173	186
44.24	292	202	193	197	202	211	180
44.26	285	170	198	192	206	184	165
44.28	307	212	200	185	184	198	184
44.3	308	208	183	192	214	204	163
44.32	269	187	186	184	195	187	165
44.34	309	193	176	189	187	196	169
44.36	305	210	172	165	198	208	189
44.38	278	225	170	203	212	158	181
44.4	300	232	175	193	198	163	165
44.42	309	185	176	167	176	193	167
44.44	326	208	179	206	197	201	176
44.46	311	218	174	180	162	185	177
44.48	301	185	170	189	186	177	191
44.5	329	200	186	200	194	178	176
44.52	273	216	193	181	181	177	196
44.54	305	222	180	209	204	181	173
44.56	314	183	163	188	173	190	166
44.58	325	194	179	170	160	200	162
44.6	309	190	192	205	176	166	173
44.62	313	186	164	192	177	189	171
44.64	288	206	175	189	188	185	171
44.66	336	215	191	190	192	187	188
44.68	342	202	180	166	211	169	177
44.7	317	210	198	182	192	183	166
44.72	277	204	189	174	181	179	179
44.74	297	204	166	200	186	195	165
44.76	324	212	182	177	197	200	205
44.78	303	197	177	167	179	196	162
44.8	316	223	182	180	207	169	184
44.82	337	190	191	187	178	165	165
44.84	305	183	171	204	222	179	191
44.86	291	195	190	177	170	176	176
44.88	306	201	202	180	204	201	176
44.9	283	197	196	181	216	209	177
44.92	284	207	188	175	214	201	166
44.94	290	205	178	164	184	192	178
44.96	299	192	155	170	168	192	191
44.98	319	196	178	191	190	203	175
45	328	191	156	187	193	168	171
45.02	301	195	180	173	180	174	186
45.04	288	190	179	189	188	191	170
45.06	287	200	188	153	202	188	182
45.08	315	194	179	174	206	191	175
45.1	314	183	154	185	173	174	179
45.12	273	174	190	180	187	177	177
45.14	272	197	169	164	175	164	174
45.16	281	174	179	180	174	184	185
45.18	281	171	166	164	179	181	181
45.2	299	214	191	183	193	196	176
45.22	250	208	190	189	207	183	175
45.24	316	211	192	196	199	177	183
45.26	303	191	186	170	183	180	156
45.28	292	190	180	168	165	176	174
45.3	290	176	167	198	192	202	157
45.32	277	201	192	181	188	185	171
45.34	305	175	193	168	188	170	173
45.36	290	194	167	195	214	165	182
45.38	289	192	172	175	180	166	141
45.4	303	185	189	190	181	177	150
45.42	296	195	136	184	182	189	169
45.44	277	193	169	180	180	185	182
45.46	288	191	176	146	181	167	152
45.48	267	178	177	185	175	189	175
45.5	280	202	191	174	197	179	175
45.52	289	198	166	178	187	208	196
45.54	280	168	173	177	164	201	150
45.56	280	184	157	168	193	176	173
45.58	275	195	133	189	178	170	163
45.6	287	194	182	178	208	164	164
45.62	282	189	169	169	197	171	158
45.64	285	197	142	164	177	212	165
45.66	278	186	144	169	180	166	157
45.68	299	181	163	157	197	158	185
45.7	277	189	177	176	183	155	168
45.72	276	207	159	175	185	178	154
45.74	267	189	152	181	179	170	192
45.76	271	179	164	186	194	180	174
45.78	266	175	178	159	212	188	169
45.8	293	198	179	168	181	173	178
45.82	285	201	172	167	188	203	138
45.84	267	183	177	206	184	190	162
45.86	266	179	175	168	172	178	161
45.88	286	170	158	161	184	172	179
45.9	282	183	162	163	175	177	174
45.92	271	183	162	188	168	163	184
45.94	286	181	163	184	165	185	157
45.96	289	174	160	182	180	155	174
45.98	284	177	172	177	169	175	165
46	295	166	161	162	178	156	169
46.02	268	191	149	179	168	160	171
46.04	305	148	180	184	194	169	183
46.06	268	170	163	174	197	177	189
46.08	292	178	170	168	166	205	177
46.1	270	198	162	190	179	184	140
46.12	262	187	141	172	166	189	151
46.14	274	189	167	187	182	177	170
46.16	262	211	169	153	193	168	157
46.18	263	176	194	173	179	157	136
46.2	278	182	175	173	181	145	145
46.22	289	179	169	175	196	162	170
46.24	278	185	163	146	184	193	166
46.26	307	207	173	181	173	148	176
46.28	290	184	179	185	182	189	169
46.3	287	205	169	160	168	171	171
46.32	277	187	152	155	175	150	163
46.34	295	170	171	162	186	197	171
46.36	301	186	179	158	180	169	152
46.38	270	187	168	169	155	166	154
46.4	287	160	185	147	174	173	171
46.42	259	174	189	127	189	177	152
46.44	228	184	198	160	180	176	149
46.46	248	156	172	165	172	153	162
46.48	303	186	156	133	165	179	151
46.5	295	157	153	152	162	202	154
46.52	267	163	170	145	177	167	159
46.54	261	154	162	165	172	164	149
46.56	248	165	187	171	182	166	148
46.58	276	168	156	155	156	167	154
46.6	284	192	175	156	152	183	193
46.62	278	170	159	145	163	187	172
46.64	290	191	155	159	178	187	160
46.66	271	178	166	172	185	180	150
46.68	269	181	148	166	169	180	148
46.7	291	194	197	159	173	181	165
46.72	296	189	165	179	189	174	150
46.74	253	201	159	178	177	162	142
46.76	266	167	169	156	172	160	135
46.78	260	187	184	157	160	160	160
46.8	230	176	153	156	176	159	147
46.82	256	201	166	175	146	159	136
46.84	261	164	160	161	160	158	135
46.86	249	190	175	163	151	158	171
46.88	273	180	157	175	162	166	155
46.9	272	166	176	166	170	157	146
46.92	282	164	157	164	174	168	154
46.94	249	177	171	157	174	165	171
46.96	262	170	175	162	163	156	160
46.98	266	165	159	146	162	172	149
47	249	178	175	177	176	168	146
47.02	254	171	167	172	179	148	153
47.04	268	176	160	156	188	140	149
47.06	243	151	168	162	153	159	159
47.08	248	190	146	168	164	166	147
47.1	260	184	128	173	183	164	146
47.12	256	166	164	158	172	165	145
47.14	273	172	129	135	169	181	156
47.16	250	149	159	165	163	158	174
47.18	265	178	164	158	181	166	141
47.2	249	159	150	156	160	146	143
47.22	233	162	133	151	158	155	150
47.24	278	180	174	173	184	153	157
47.26	256	184	164	163	198	164	146
47.28	258	156	163	160	179	164	146
47.3	244	173	164	169	165	162	139
47.32	245	169	140	138	163	175	155
47.34	252	162	150	150	175	155	149
47.36	271	160	167	165	173	170	155
47.38	288	143	181	159	166	147	143
47.4	266	170	153	144	133	183	157
47.42	262	196	160	159	159	158	141
47.44	241	155	145	158	155	183	139
47.46	276	168	142	156	196	169	148
47.48	281	156	152	176	164	150	161
47.5	258	147	148	154	141	149	158
47.52	272	151	125	147	166	157	139
47.54	277	161	159	140	166	146	145
47.56	238	151	148	155	170	157	165
47.58	267	166	163	162	162	171	158
47.6	269	156	167	156	165	175	129
47.62	247	178	141	164	168	162	124
47.64	255	154	161	157	164	166	153
47.66	263	161	197	168	149	168	146
47.68	244	185	137	176	160	164	138
47.7	233	154	159	150	158	157	158
47.72	255	157	153	161	175	192	144
47.74	282	173	160	155	177	165	143
47.76	259	152	159	147	168	174	146
47.78	253	154	155	171	168	154	170
47.8	250	183	143	144	172	167	152
47.82	234	167	142	167	155	163	167
47.84	243	167	132	167	139	154	164
47.86	260	152	163	140	159	203	147
47.88	250	141	157	164	152	157	149
47.9	273	165	150	148	165	180	138
47.92	232	159	160	158	182	180	146
47.94	289	163	152	166	163	152	151
47.96	267	196	142	150	164	180	158
47.98	258	197	127	121	144	178	154
48	273	173	154	141	164	157	163
48.02	258	162	160	154	159	158	140
48.04	251	167	159	132	178	160	151
48.06	251	178	122	160	168	162	149
48.08	257	164	145	151	158	153	156
48.1	239	168	141	152	160	173	175
48.12	245	159	136	165	165	165	141
48.14	258	144	125	153	171	159	139
48.16	255	157	154	165	175	136	130
48.18	259	144	152	139	152	159	131
48.2	244	175	147	178	151	158	147
48.22	245	151	138	161	151	147	133
48.24	268	177	158	155	145	159	139
48.26	257	156	159	148	162	168	155
48.28	240	172	136	159	180	175	149
48.3	264	157	135	146	160	146	140
48.32	221	156	163	156	177	171	160
48.34	274	164	161	139	164	143	174
48.36	260	162	154	159	147	152	143
48.38	250	171	156	158	152	144	152
48.4	252	153	156	146	197	175	141
48.42	235	155	140	161	178	168	153
48.44	262	166	140	157	163	158	154
48.46	252	156	149	170	164	157	137
48.48	223	152	157	155	172	148	124
48.5	251	143	136	132	156	132	152
48.52	230	152	142	155	160	132	163
48.54	236	159	126	154	163	162	158
48.56	238	151	153	159	183	171	132
48.58	240	155	138	151	147	161	144
48.6	250	133	137	136	173	176	151
48.62	235	162	161	151	174	182	145
48.64	247	166	150	150	185	165	125
48.66	236	161	141	143	148	151	127
48.68	277	149	148	158	149	159	159
48.7	222	151	144	169	172	158	145
48.72	203	147	138	160	114	153	139
48.74	219	153	175	155	131	158	125
48.76	245	151	141	150	159	152	139
48.78	241	143	147	138	161	153	129
48.8	246	146	135	156	152	167	141
48.82	228	153	169	137	153	146	133
48.84	271	160	141	149	166	162	145
48.86	253	149	146	143	165	151	135
48.88	259	147	159	148	162	144	143
48.9	252	132	132	136	157	139	146
48.92	232	148	136	137	154	169	143
48.94	246	160	143	155	157	167	137
48.96	231	176	164	141	159	148	139
48.98	240	148	144	148	166	151	132
49	258	152	153	138	175	167	165
49.02	208	139	146	162	152	142	138
49.04	258	161	141	140	165	136	153
49.06	239	132	143	143	157	175	134
49.08	213	161	154	158	157	156	144
49.1	262	148	132	158	160	157	145
49.12	222	140	122	140	158	154	147
49.14	236	153	130	145	134	154	140
49.16	245	147	136	153	154	139	161
49.18	262	149	116	157	136	142	146
49.2	254	162	150	130	161	169	156
49.22	247	141	136	160	166	160	130
49.24	242	155	151	156	151	144	142
49.26	238	145	139	148	172	150	146
49.28	243	158	126	139	156	146	164
49.3	226	139	124	151	163	159	127
49.32	211	161	137	174	150	160	138
49.34	265	157	139	139	162	170	134
49.36	242	146	146	154	163	162	131
49.38	245	168	140	137	154	172	154
49.4	255	143	153	154	156	152	145
49.42	232	134	135	165	159	173	147
49.44	200	137	153	152	169	153	149
49.46	249	126	140	160	162	156	138
49.48	237	137	156	141	153	150	132
49.5	254	164	120	158	159	165	141
49.52	252	144	128	139	145	171	129
49.54	227	144	126	137	152	162	141
49.56	229	151	137	155	148	171	132
49.58	243	171	131	149	172	159	143
49.6	225	149	139	149	168	158	125
49.62	244	150	120	153	143	157	119
49.64	218	133	151	164	138	140	139
49.66	220	132	158	139	148	171	121
49.68	236	152	146	148	161	152	154
49.7	268	168	132	149	145	158	144
49.72	235	154	134	139	155	155	148
49.74	240	147	129	138	150	163	138
49.76	227	156	139	143	145	164	143
49.78	237	153	148	137	179	149	142
49.8	227	124	152	135	173	161	145
49.82	233	134	147	144	141	154	146
49.84	228	153	118	126	146	155	145
49.86	215	171	143	164	157	137	150
49.88	216	159	148	164	154	172	132
49.9	231	157	149	152	156	164	134
49.92	215	146	150	142	142	149	122
[truncated: 1,507 more rows]

## Sheet: Fig.1n
Fig. 1n
	Intensity (a.u.)
Photon energy (eV)	CN	CN-KI-0 h	CN-KI-1.0 h	CN-KI-2.0 h	CN-KI-2.5 h	CN-KI-2.0 h-MV
275	0.23787	0.93372	0.65468	0.28606	0.80929	0.27953
275.5	0.2463	0.93675	0.66774	0.29533	0.82896	0.29171
276	0.24801	0.92714	0.66592	0.29971	0.82646	0.29578
276.5	0.24869	0.91416	0.65958	0.303	0.81982	0.29731
277	0.25003	0.90311	0.65309	0.3059	0.81194	0.29762
277.5	0.24906	0.89228	0.64748	0.30886	0.80444	0.29743
278	0.24909	0.88325	0.64303	0.31186	0.79781	0.29688
278.5	0.2494	0.87203	0.63805	0.31426	0.79266	0.29729
279	0.24998	0.86513	0.63364	0.31681	0.78851	0.29628
279.5	0.24978	0.85868	0.63126	0.31992	0.78354	0.2958
280	0.24976	0.85341	0.62718	0.32338	0.77778	0.29548
280.5	0.25013	0.84486	0.62471	0.32642	0.77443	0.29543
281	0.25055	0.84026	0.62043	0.32828	0.77023	0.29554
281.5	0.25047	0.86994	0.61734	0.3311	0.76624	0.29455
282	0.25107	0.83447	0.61604	0.33378	0.76236	0.29454
282.5	0.25182	0.82794	0.61375	0.33682	0.75915	0.29425
283	0.25161	0.82495	0.61101	0.33943	0.75609	0.29465
283.5	0.25194	0.8187	0.60826	0.34309	0.75278	0.29373
284	0.25238	0.817	0.60708	0.34627	0.75119	0.29419
284.2	0.25197	0.81553	0.60694	0.34808	0.74987	0.29435
284.4	0.25299	0.81024	0.60505	0.35116	0.74752	0.29424
284.6	0.25294	0.80638	0.60542	0.35336	0.74563	0.29423
284.8	0.25349	0.80611	0.6038	0.35241	0.74458	0.29465
285	0.25316	0.80289	0.60247	0.35437	0.74458	0.29479
285.2	0.25438	0.80137	0.6022	0.35704	0.7444	0.29474
285.4	0.25484	0.80153	0.60267	0.35936	0.74312	0.29536
285.6	0.25585	0.79902	0.60287	0.36241	0.74594	0.29607
285.8	0.25679	0.80075	0.60359	0.36493	0.7452	0.29759
286	0.25803	0.85647	0.60484	0.3684	0.74616	0.29918
286.2	0.25831	0.88207	0.60629	0.37123	0.74933	0.30076
286.4	0.26091	0.90996	0.60811	0.37551	0.75154	0.30415
286.6	0.26231	0.93005	0.61308	0.38079	0.75618	0.30695
286.8	0.26676	0.93219	0.62469	0.3891	0.76431	0.31439
287	0.27039	0.94462	0.63476	0.39393	0.76796	0.31909
287.2	0.27064	0.95046	0.63642	0.3942	0.76632	0.3229
287.4	0.26998	0.91865	0.63602	0.39537	0.76332	0.3199
287.6	0.2659	0.91764	0.62418	0.39138	0.75286	0.31171
287.8	0.2635	0.90236	0.61149	0.38815	0.74605	0.30546
288	0.26149	0.90505	0.60569	0.3896	0.74377	0.30421
288.2	0.26171	0.91005	0.60881	0.39432	0.74736	0.30657
288.4	0.26493	0.9165	0.61643	0.40168	0.75856	0.31144
288.6	0.27499	0.94345	0.64696	0.41347	0.78863	0.32131
288.8	0.29059	1.00997	0.70819	0.45525	0.87604	0.34235
289	0.30748	1.13975	0.82938	0.50724	0.98532	0.3815
289.2	0.32109	1.28482	0.94728	0.60213	1.13088	0.43958
289.4	0.34409	1.3737	1.01143	0.63563	1.17163	0.42015
289.6	0.41391	1.60619	1.21049	0.7205	1.40148	0.48539
289.8	0.65242	1.99197	1.51792	1.00638	1.74047	0.62195
290	0.71511	2.03701	1.55354	1.02324	1.7174	0.58376
290.2	0.51345	1.65095	1.25808	0.78823	1.47866	0.45425
290.4	0.39176	1.40871	1.08614	0.6346	1.32843	0.39249
290.6	0.36204	1.30787	1.01105	0.58806	1.23569	0.38305
290.8	0.3579	1.26174	0.95833	0.57015	1.17201	0.38328
291	0.35775	1.2451	0.94291	0.57537	1.13514	0.38444
291.2	0.35565	1.24702	0.93868	0.58628	1.12492	0.38423
291.4	0.35219	1.22743	0.92759	0.57973	1.10679	0.38113
291.6	0.34501	1.19197	0.90646	0.5657	1.08635	0.37342
291.8	0.34217	1.17078	0.89599	0.55403	1.07831	0.37071
292	0.34262	1.17148	0.89279	0.55557	1.07715	0.37191
292.2	0.34458	1.17296	0.90076	0.56227	1.08302	0.3734
292.4	0.34757	1.1894	0.90799	0.56713	1.08955	0.37604
292.6	0.35238	1.19669	0.9175	0.57655	1.09723	0.37863
292.8	0.35482	1.2041	0.92532	0.58404	1.11162	0.38112
293	0.35754	1.22281	0.93803	0.59234	1.12241	0.38483
293.2	0.36612	1.22848	0.94384	0.60062	1.12564	0.38532
293.4	0.36993	1.23729	0.95078	0.60213	1.13344	0.38612
293.6	0.37085	1.23825	0.95113	0.6069	1.13862	0.38682
293.8	0.37084	1.23958	0.95559	0.6089	1.13663	0.38789
294	0.37113	1.24394	0.95637	0.6122	1.14074	0.38913
294.2	0.37232	1.23482	0.95551	0.61403	1.14581	0.38868
294.4	0.37269	1.23057	0.95423	0.61575	1.13427	0.38931
294.6	0.37397	1.23234	0.95677	0.62067	1.13618	0.39035
294.8	0.3808	1.23712	0.95954	0.62487	1.13871	0.39367
295	0.39282	1.2372	0.96799	0.63432	1.14716	0.39917
295.2	0.40642	1.21636	0.97972	0.6512	1.15386	0.40601
295.4	0.41785	1.21898	0.99642	0.66359	1.16824	0.41335
295.6	0.43422	1.22094	1.00855	0.67873	1.18173	0.42258
295.8	0.44178	1.30413	1.02716	0.69463	1.18967	0.42694
296	0.44775	1.32166	1.0359	0.70528	1.1985	0.42879
296.2	0.44587	1.34057	1.03775	0.71066	1.19515	0.42931
296.4	0.44102	1.33835	1.03509	0.71034	1.18901	0.42779
296.6	0.43721	1.32577	1.03117	0.71147	1.1884	0.4262
296.8	0.43176	1.32067	1.02682	0.7114	1.18577	0.42446
297	0.42904	1.32181	1.0282	0.71446	1.18166	0.42366
297.2	0.42677	1.32022	1.02698	0.719	1.18524	0.42512
297.4	0.42313	1.31864	1.03177	0.72686	1.18707	0.42718
297.6	0.42274	1.34852	1.03505	0.73384	1.19186	0.42677
297.8	0.42232	1.37106	1.04011	0.7401	1.19499	0.42976
298	0.42293	1.37881	1.04537	0.74952	1.20482	0.43144
298.2	0.42513	1.41097	1.05662	0.76118	1.21031	0.43497
298.4	0.4256	1.43068	1.0697	0.77447	1.22103	0.43989
298.6	0.42588	1.43809	1.08435	0.79003	1.2358	0.4456
298.8	0.42668	1.46148	1.10767	0.81209	1.25368	0.44908
299	0.42471	1.49539	1.13698	0.83919	1.27957	0.45794
299.2	0.42469	1.49941	1.14022	0.84483	1.28432	0.45914
299.4	0.42243	1.45884	1.10247	0.82051	1.25782	0.44621
299.6	0.41944	1.38576	1.07224	0.78772	1.21543	0.43614
299.8	0.41732	1.35561	1.04741	0.77123	1.19285	0.4293
300	0.41576	1.35213	1.03026	0.7611	1.18259	0.42444
300.2	0.41363	1.3379	1.0171	0.75242	1.16901	0.42157
300.4	0.40913	1.32035	1.00928	0.74615	1.15439	0.41879
300.6	0.40805	1.31327	0.99895	0.74068	1.14606	0.41719
300.8	0.40554	1.31182	0.99744	0.74169	1.14456	0.41845
301	0.40383	1.33502	1.00949	0.75517	1.15531	0.42397
301.2	0.4017	1.35299	1.02356	0.77651	1.17327	0.42922
301.4	0.39966	1.38627	1.04461	0.79625	1.19478	0.4342
301.6	0.39794	1.42193	1.07194	0.82266	1.21942	0.4393
301.8	0.39639	1.4446	1.08455	0.84323	1.23532	0.44834
302	0.39442	1.41106	1.06321	0.82659	1.21552	0.44108
302.2	0.393	1.34844	1.02633	0.79351	1.17422	0.42803
302.4	0.39116	1.30825	1.00538	0.77818	1.15527	0.41901
302.6	0.38858	1.29238	0.99216	0.76276	1.14005	0.41528
302.8	0.3879	1.28532	0.98031	0.75488	1.12942	0.41331
303	0.38635	1.27821	0.96984	0.74581	1.11918	0.41192
303.2	0.38544	1.26478	0.96118	0.74107	1.11011	0.40923
303.4	0.38427	1.25142	0.95682	0.73527	1.10116	0.40735
303.6	0.38445	1.24627	0.94658	0.73299	1.09829	0.40607
303.8	0.38281	1.24458	0.94051	0.72695	1.08816	0.40579
304	0.38286	1.2427	0.93561	0.72701	1.08327	0.40417
304.2	0.38207	1.23773	0.93229	0.72561	1.07904	0.40383
304.4	0.38181	1.22998	0.92784	0.72187	1.07482	0.40327
304.6	0.38142	1.22316	0.92641	0.71971	1.07317	0.40264
304.8	0.38121	1.21906	0.92493	0.71979	1.07107	0.40196
305	0.38078	1.20899	0.92128	0.71939	1.06429	0.4011
305.5	0.3798	1.1903	0.91225	0.71483	1.0533	0.3991
306	0.37645	1.18894	0.90162	0.70992	1.04351	0.39641
306.5	0.37264	1.1822	0.89318	0.7039	1.0337	0.39345
307	0.36922	1.16557	0.887	0.69324	1.02162	0.39057
307.5	0.36515	1.15613	0.87813	0.68725	1.00861	0.38876
308	0.36184	1.1462	0.87238	0.68365	1.0009	0.38679
308.5	0.35825	1.13292	0.86297	0.67867	0.99422	0.38482
309	0.35517	1.11275	0.85693	0.6747	0.98543	0.38376
309.5	0.35077	1.10329	0.8498	0.6724	0.97695	0.38125
310	0.34727	1.09608	0.84294	0.67001	0.96973	0.37974
310.5	0.34316	1.08809	0.8363	0.66767	0.96565	0.37825
311	0.33991	1.07717	0.83297	0.66769	0.961	0.37666
311.5	0.33907	1.08467	0.82814	0.66758	0.95766	0.37705
312	0.33697	1.09757	0.82772	0.6677	0.95819	0.3761
312.5	0.33623	1.11245	0.82577	0.67004	0.94907	0.37507
313	0.3366	1.10541	0.82306	0.67144	0.94943	0.37508
313.5	0.33695	1.10114	0.82024	0.67347	0.94575	0.37394
314	0.33669	1.09674	0.81465	0.67363	0.9435	0.37291
314.5	0.33573	1.08597	0.81001	0.6713	0.93991	0.3706
315	0.33398	1.0487	0.80297	0.66977	0.93424	0.36904
315.5	0.33206	1.0474	0.7971	0.66613	0.93175	0.36717
316	0.32852	1.03882	0.789	0.66224	0.92675	0.36467
316.5	0.32549	1.03979	0.7816	0.65719	0.91964	0.36254
317	0.32298	1.02893	0.77553	0.65528	0.91467	0.3597
317.5	0.32067	1.00808	0.76766	0.65143	0.90894	0.35817
318	0.31874	1.01221	0.76237	0.64853	0.90598	0.35562
318.5	0.31528	1.01458	0.75783	0.64727	0.89798	0.35453
319	0.3136	1.01936	0.75257	0.64436	0.89354	0.35355
319.5	0.31232	1.01481	0.74775	0.64319	0.88964	0.35252
320	0.31119	1.01238	0.74486	0.64161	0.88387	0.35141

## Sheet: Fig.1o
Fig. 1o
	Intensity (a.u.)
Photon energy (eV)	CN	CN-KI-0 h	CN-KI-1.0 h	CN-KI-2.0 h	CN-KI-2.5 h	CN-KI-2.0 h-MV
390	0.22287	1.13286	0.62795	0.88427	0.91896	0.30718
390.5	0.24254	1.14976	0.62905	0.89363	0.91676	0.31909
391	0.2492	1.13355	0.62926	0.89012	0.90591	0.32324
391.5	0.25028	1.11163	0.62848	0.88148	0.89684	0.3234
392	0.25152	1.09796	0.62905	0.8727	0.88718	0.3256
392.5	0.25244	1.08096	0.62826	0.86453	0.87292	0.32386
393	0.2521	1.07676	0.62747	0.85568	0.86774	0.32466
393.5	0.25298	1.06802	0.6255	0.84978	0.859	0.32259
394	0.25293	1.05989	0.62454	0.84235	0.85062	0.32203
394.5	0.25152	1.04993	0.62332	0.83557	0.84511	0.32124
395	0.25124	1.0449	0.62228	0.83096	0.84076	0.32027
395.2	0.25175	1.039	0.62144	0.82909	0.83717	0.31985
395.4	0.2511	1.03354	0.62059	0.82498	0.83823	0.32014
395.6	0.25079	1.02978	0.61966	0.82196	0.82875	0.31977
395.8	0.25068	1.02756	0.61944	0.82053	0.82849	0.31886
396	0.25058	1.02294	0.61925	0.81687	0.82383	0.31913
396.2	0.25071	1.02315	0.61801	0.81599	0.82135	0.31904
396.4	0.25028	1.01672	0.62012	0.81424	0.81807	0.3185
396.6	0.25056	1.02041	0.61811	0.80985	0.81848	0.31903
396.8	0.25053	1.01853	0.61758	0.80733	0.8169	0.31877
397	0.24955	1.02184	0.61595	0.80609	0.81303	0.31852
397.2	0.24947	1.02059	0.61677	0.80494	0.81008	0.31773
397.4	0.24937	1.01327	0.61587	0.80271	0.80852	0.31754
397.6	0.24959	1.00682	0.61737	0.80069	0.8083	0.31787
397.8	0.24885	1.01405	0.61494	0.79778	0.80617	0.31709
398	0.2493	1.00777	0.61537	0.79699	0.80346	0.31709
398.2	0.24877	1.00304	0.6148	0.79539	0.8015	0.31701
398.4	0.24862	0.99521	0.61489	0.79349	0.80054	0.31674
398.6	0.24882	0.99494	0.61438	0.7917	0.7988	0.31713
398.8	0.24842	0.98842	0.61584	0.78953	0.79674	0.31742
399	0.24859	0.99121	0.61508	0.78931	0.79797	0.317
399.2	0.24832	0.98146	0.6146	0.78971	0.79489	0.31747
399.4	0.24889	0.98752	0.61393	0.78855	0.7959	0.3176
399.6	0.24955	0.98963	0.61527	0.78814	0.79477	0.31739
399.8	0.24918	0.99606	0.61455	0.78696	0.79336	0.31902
400	0.24866	0.99694	0.61399	0.78811	0.7941	0.31869
400.2	0.24982	0.99549	0.61599	0.7889	0.79428	0.31914
400.4	0.24996	0.99895	0.6159	0.78661	0.79354	0.32072
400.6	0.2505	1.00232	0.61713	0.79001	0.79381	0.32143
400.8	0.2511	1.00278	0.62197	0.7916	0.7947	0.32413
401	0.25164	1.007	0.62513	0.79744	0.80296	0.3268
401.2	0.25595	1.02678	0.63835	0.8075	0.81369	0.33959
401.4	0.2637	1.06933	0.66563	0.84588	0.83808	0.35241
401.6	0.28966	1.13361	0.71411	0.90844	0.88772	0.40219
401.8	0.33798	1.23969	0.76512	1.01448	0.93978	0.43914
402	0.37512	1.3204	0.87546	1.07926	1.04113	0.50797
402.2	0.41235	1.44153	0.91408	1.16197	1.08896	0.52251
402.4	0.42772	1.47019	0.95498	1.21276	1.10461	0.52994
402.6	0.41785	1.46943	0.96107	1.22477	1.11678	0.51416
402.8	0.40517	1.45483	0.95647	1.224	1.10688	0.50133
403	0.36845	1.40209	0.91524	1.20009	1.06936	0.471
403.2	0.34003	1.30646	0.85948	1.08879	1.00335	0.45085
403.4	0.32711	1.19991	0.79168	1.02841	0.95663	0.40554
403.6	0.30365	1.14594	0.74559	0.92828	0.90905	0.38624
403.8	0.30156	1.11097	0.73189	0.91013	0.8902	0.38739
404	0.30614	1.11635	0.74231	0.92381	0.89596	0.39411
404.2	0.31746	1.14388	0.76284	0.95994	0.92004	0.4079
404.4	0.32169	1.16126	0.77363	0.96839	0.93093	0.41111
404.6	0.32462	1.17745	0.7748	0.97026	0.9254	0.40907
404.8	0.32361	1.19228	0.77877	0.9795	0.9366	0.41206
405	0.32937	1.22658	0.78954	1.00036	0.9491	0.42385
405.2	0.35835	1.25765	0.83348	1.04042	0.98502	0.45056
405.4	0.37433	1.28413	0.85053	1.06236	0.9954	0.46076
405.6	0.38177	1.2629	0.84417	1.05066	0.99527	0.46252
405.8	0.36232	1.23732	0.81509	1.02879	0.98178	0.44884
406	0.33063	1.20646	0.80577	0.99155	0.948	0.42919
406.2	0.32163	1.19569	0.79197	0.98427	0.94099	0.42275
406.4	0.32088	1.20181	0.7911	0.98998	0.94263	0.41767
406.6	0.329	1.20937	0.79705	0.99539	0.95186	0.42002
406.8	0.34231	1.21795	0.80436	1.00873	0.9536	0.42669
407	0.353	1.22662	0.81386	1.01582	0.95997	0.4324
407.2	0.36759	1.25233	0.82544	1.02691	0.9671	0.44234
407.4	0.38309	1.26141	0.84153	1.05241	0.98922	0.46021
407.6	0.39496	1.30298	0.86522	1.07559	1.01699	0.46965
407.8	0.40949	1.33415	0.88387	1.0988	1.03517	0.49165
408	0.41931	1.37355	0.91321	1.13126	1.05107	0.50292
408.2	0.41945	1.38854	0.92569	1.15125	1.07065	0.50722
408.4	0.41843	1.40246	0.935	1.16469	1.07629	0.51524
408.6	0.41643	1.41499	0.94105	1.1659	1.08056	0.51302
408.8	0.41709	1.4163	0.94513	1.17105	1.08524	0.51231
409	0.41815	1.42646	0.94815	1.18257	1.09139	0.51669
409.2	0.42259	1.4397	0.96251	1.18872	1.0967	0.5226
409.4	0.42382	1.46085	0.9749	1.20298	1.10659	0.52651
409.6	0.42874	1.47576	0.98232	1.21334	1.11387	0.53374
409.8	0.43108	1.48648	0.99605	1.22618	1.13154	0.53517
410	0.43183	1.49645	1.00165	1.23617	1.13503	0.54006
410.5	0.4308	1.5055	1.01354	1.25421	1.14233	0.54152
411	0.43047	1.52284	1.02028	1.26156	1.14409	0.54458
411.5	0.43495	1.52525	1.02288	1.26454	1.15237	0.54595
412	0.43306	1.51329	1.01789	1.2537	1.15099	0.54266
412.5	0.43018	1.49536	1.00593	1.2378	1.13557	0.53575
413	0.42173	1.47462	0.98766	1.22123	1.12136	0.53283
413.5	0.41529	1.45452	0.97444	1.19682	1.10618	0.52024
414	0.4086	1.42964	0.96029	1.18145	1.09298	0.51566
414.5	0.40186	1.41154	0.95143	1.16295	1.07734	0.50785
415	0.39867	1.39803	0.93847	1.15114	1.07424	0.50562
415.5	0.3966	1.38801	0.93311	1.14181	1.06498	0.50322
416	0.39533	1.38282	0.92941	1.1394	1.05895	0.5037
416.5	0.39503	1.38237	0.92983	1.13679	1.06042	0.5042
417	0.39463	1.37947	0.92853	1.13595	1.06178	0.5042
417.5	0.39283	1.38112	0.92472	1.13326	1.05799	0.50162
418	0.39127	1.37246	0.9227	1.13169	1.05144	0.5
418.5	0.38853	1.36422	0.91733	1.12956	1.04791	0.49573
419	0.38309	1.35549	0.91089	1.11236	1.0423	0.49306
419.5	0.38157	1.34623	0.90305	1.1042	1.03318	0.48922
420	0.37658	1.33522	0.89603	1.09514	1.0288	0.48559
420.5	0.37486	1.32294	0.89233	1.08323	1.01889	0.48374
421	0.36996	1.31228	0.87872	1.08037	1.01287	0.48068
421.5	0.36801	1.29814	0.87335	1.06305	1.00349	0.4762
422	0.36352	1.28808	0.86627	1.05496	0.99679	0.47311
422.5	0.36039	1.27702	0.85722	1.04575	0.98858	0.46966
423	0.35615	1.26573	0.85033	1.03569	0.9839	0.46522
423.5	0.3518	1.25355	0.84404	1.03042	0.97439	0.46216
424	0.34836	1.24849	0.8354	1.02029	0.96915	0.45739
424.5	0.34689	1.23776	0.83145	1.01694	0.96321	0.45484
425	0.34333	1.23073	0.82592	1.00975	0.95878	0.45246
425.5	0.34137	1.22842	0.82267	1.00641	0.95387	0.44952
426	0.34001	1.21768	0.81722	0.99802	0.94988	0.44775
426.5	0.34021	1.20664	0.81614	0.99628	0.94976	0.44659
427	0.33809	1.20198	0.81104	0.99151	0.94579	0.44453
427.5	0.33656	1.19595	0.80973	0.98652	0.94181	0.44136
428	0.33504	1.18692	0.80388	0.98224	0.93974	0.4418
428.5	0.33221	1.17685	0.79994	0.97702	0.93304	0.44066
429	0.33241	1.16775	0.79833	0.97101	0.93228	0.43817
429.5	0.33122	1.15875	0.79066	0.96596	0.92629	0.43699
430	0.32971	1.14911	0.78794	0.9684	0.9236	0.4336

## Sheet: Fig.2a
Fig.2a
	Absorption (a.u.)
Wavelength (nm)	CN	CN-KI	CN-KI3-KI	CN-KI3-KI-MV
200	0.143	0.437	0.46	0.471
201	0.143	0.437	0.46	0.471
202	0.143	0.437	0.46	0.471
203	0.143	0.437	0.46	0.471
204	0.143	0.437	0.46	0.471
205	0.143	0.437	0.46	0.471
206	0.143	0.437	0.46	0.471
207	0.143	0.437	0.46	0.471
208	0.143	0.437	0.46	0.471
209	0.141	0.428	0.46	0.463
210	0.137	0.416	0.453	0.454
211	0.132	0.402	0.442	0.441
212	0.125	0.392	0.434	0.432
213	0.117	0.385	0.425	0.426
214	0.109	0.382	0.416	0.422
215	0.104	0.385	0.409	0.417
216	0.105	0.397	0.406	0.419
217	0.112	0.411	0.41	0.425
218	0.118	0.421	0.409	0.427
219	0.125	0.43	0.409	0.429
220	0.13	0.439	0.407	0.43
221	0.136	0.444	0.406	0.43
222	0.14	0.446	0.406	0.429
223	0.143	0.449	0.407	0.427
224	0.148	0.451	0.409	0.426
225	0.154	0.452	0.41	0.427
226	0.159	0.453	0.411	0.428
227	0.164	0.454	0.412	0.429
228	0.168	0.456	0.415	0.432
229	0.173	0.458	0.418	0.435
230	0.178	0.461	0.424	0.438
231	0.182	0.464	0.429	0.442
232	0.188	0.466	0.433	0.447
233	0.194	0.468	0.437	0.452
234	0.201	0.471	0.441	0.458
235	0.208	0.474	0.445	0.464
236	0.215	0.478	0.45	0.47
237	0.225	0.483	0.456	0.477
238	0.234	0.489	0.462	0.484
239	0.243	0.495	0.468	0.489
240	0.252	0.502	0.473	0.495
241	0.26	0.508	0.477	0.501
242	0.267	0.512	0.481	0.505
243	0.274	0.517	0.485	0.51
244	0.281	0.522	0.49	0.515
245	0.288	0.527	0.494	0.519
246	0.294	0.531	0.498	0.523
247	0.301	0.537	0.503	0.527
248	0.308	0.544	0.508	0.532
249	0.315	0.55	0.513	0.538
250	0.323	0.556	0.52	0.545
251	0.331	0.564	0.528	0.554
252	0.339	0.572	0.535	0.562
253	0.347	0.579	0.543	0.57
254	0.355	0.585	0.549	0.578
255	0.361	0.59	0.555	0.584
256	0.367	0.595	0.56	0.591
257	0.372	0.598	0.563	0.596
258	0.377	0.601	0.567	0.602
259	0.381	0.603	0.57	0.606
260	0.386	0.606	0.574	0.611
261	0.391	0.609	0.577	0.614
262	0.396	0.613	0.581	0.618
263	0.401	0.617	0.584	0.621
264	0.406	0.62	0.588	0.624
265	0.41	0.624	0.59	0.627
266	0.413	0.627	0.592	0.629
267	0.417	0.63	0.595	0.632
268	0.42	0.632	0.597	0.634
269	0.422	0.634	0.598	0.635
270	0.424	0.636	0.6	0.637
271	0.426	0.637	0.601	0.637
272	0.427	0.638	0.601	0.638
273	0.428	0.638	0.601	0.639
274	0.429	0.638	0.602	0.639
275	0.43	0.639	0.603	0.64
276	0.431	0.639	0.604	0.64
277	0.432	0.639	0.605	0.641
278	0.434	0.64	0.606	0.642
279	0.436	0.641	0.606	0.643
280	0.438	0.641	0.607	0.644
281	0.439	0.641	0.606	0.644
282	0.439	0.641	0.606	0.645
283	0.439	0.64	0.605	0.645
284	0.44	0.639	0.605	0.645
285	0.44	0.639	0.605	0.644
286	0.44	0.639	0.605	0.645
287	0.441	0.639	0.605	0.645
288	0.441	0.64	0.605	0.645
289	0.442	0.64	0.605	0.646
290	0.442	0.64	0.606	0.646
291	0.443	0.64	0.607	0.646
292	0.443	0.64	0.607	0.646
293	0.443	0.641	0.608	0.646
294	0.443	0.641	0.608	0.646
295	0.444	0.641	0.608	0.647
296	0.444	0.641	0.608	0.647
297	0.445	0.641	0.607	0.647
298	0.446	0.642	0.607	0.648
299	0.447	0.642	0.607	0.649
300	0.449	0.643	0.607	0.65
301	0.45	0.644	0.607	0.651
302	0.451	0.645	0.607	0.653
303	0.453	0.646	0.608	0.655
304	0.454	0.648	0.609	0.657
305	0.455	0.649	0.61	0.659
306	0.456	0.649	0.611	0.66
307	0.456	0.65	0.612	0.661
308	0.457	0.65	0.613	0.662
309	0.458	0.651	0.614	0.662
310	0.459	0.651	0.614	0.663
311	0.46	0.652	0.615	0.664
312	0.462	0.653	0.616	0.665
313	0.464	0.653	0.616	0.666
314	0.466	0.654	0.617	0.667
315	0.467	0.655	0.618	0.667
316	0.469	0.655	0.618	0.668
317	0.471	0.656	0.619	0.669
318	0.473	0.658	0.621	0.67
319	0.475	0.66	0.622	0.671
320	0.476	0.661	0.623	0.672
321	0.478	0.662	0.624	0.673
322	0.479	0.663	0.624	0.674
323	0.48	0.664	0.624	0.675
324	0.481	0.664	0.624	0.675
325	0.483	0.664	0.623	0.675
326	0.484	0.664	0.622	0.675
327	0.485	0.664	0.621	0.675
328	0.486	0.663	0.62	0.675
329	0.487	0.662	0.619	0.675
330	0.488	0.661	0.618	0.675
331	0.489	0.66	0.617	0.674
332	0.491	0.66	0.617	0.674
333	0.493	0.66	0.618	0.674
334	0.495	0.66	0.619	0.675
335	0.497	0.661	0.62	0.675
336	0.498	0.661	0.621	0.676
337	0.5	0.662	0.622	0.677
338	0.501	0.662	0.622	0.677
339	0.502	0.662	0.622	0.678
340	0.503	0.662	0.621	0.678
341	0.504	0.662	0.621	0.678
342	0.504	0.661	0.62	0.678
343	0.505	0.661	0.619	0.678
344	0.506	0.661	0.618	0.677
345	0.507	0.661	0.618	0.677
346	0.508	0.66	0.618	0.677
347	0.509	0.66	0.617	0.677
348	0.51	0.66	0.618	0.678
349	0.512	0.66	0.618	0.678
350	0.512	0.66	0.618	0.679
351	0.514	0.659	0.618	0.679
352	0.515	0.659	0.619	0.679
353	0.516	0.659	0.619	0.679
354	0.517	0.659	0.619	0.679
355	0.519	0.658	0.619	0.679
356	0.521	0.659	0.62	0.679
357	0.522	0.659	0.62	0.68
358	0.524	0.659	0.621	0.68
359	0.525	0.66	0.622	0.681
360	0.527	0.66	0.623	0.682
361	0.529	0.661	0.624	0.683
362	0.53	0.662	0.624	0.684
363	0.531	0.663	0.625	0.685
364	0.533	0.663	0.625	0.686
365	0.534	0.664	0.626	0.687
366	0.535	0.664	0.626	0.687
367	0.536	0.665	0.627	0.688
368	0.538	0.665	0.627	0.688
369	0.538	0.666	0.628	0.689
370	0.539	0.666	0.628	0.689
371	0.54	0.667	0.629	0.689
372	0.541	0.667	0.629	0.69
373	0.542	0.668	0.63	0.691
374	0.543	0.669	0.63	0.692
375	0.543	0.669	0.631	0.692
376	0.544	0.669	0.631	0.693
377	0.544	0.67	0.632	0.693
378	0.545	0.67	0.632	0.694
379	0.546	0.67	0.632	0.694
380	0.547	0.67	0.633	0.695
381	0.548	0.671	0.634	0.696
382	0.55	0.672	0.634	0.696
383	0.551	0.673	0.635	0.697
384	0.552	0.673	0.636	0.698
385	0.552	0.674	0.637	0.698
386	0.553	0.675	0.638	0.698
387	0.553	0.676	0.638	0.699
388	0.553	0.677	0.639	0.699
389	0.554	0.677	0.64	0.699
390	0.553	0.678	0.64	0.699
391	0.553	0.678	0.64	0.699
392	0.552	0.679	0.641	0.699
393	0.551	0.679	0.642	0.699
394	0.551	0.68	0.642	0.699
395	0.55	0.68	0.643	0.699
396	0.549	0.681	0.644	0.7
397	0.548	0.682	0.645	0.7
398	0.547	0.682	0.646	0.7
399	0.546	0.683	0.647	0.7
400	0.545	0.684	0.648	0.7
401	0.543	0.685	0.649	0.7
402	0.541	0.686	0.649	0.7
403	0.539	0.686	0.65	0.7
404	0.537	0.687	0.651	0.701
405	0.535	0.688	0.651	0.701
406	0.533	0.688	0.652	0.701
407	0.53	0.689	0.652	0.701
408	0.527	0.689	0.653	0.701
409	0.525	0.69	0.653	0.701
410	0.522	0.691	0.654	0.701
411	0.519	0.691	0.655	0.701
412	0.516	0.691	0.655	0.701
413	0.513	0.692	0.656	0.701
414	0.509	0.692	0.656	0.7
415	0.506	0.693	0.657	0.7
416	0.502	0.693	0.658	0.7
417	0.498	0.693	0.658	0.7
418	0.493	0.694	0.659	0.701
419	0.488	0.694	0.659	0.701
420	0.482	0.694	0.66	0.701
421	0.475	0.694	0.66	0.701
422	0.468	0.695	0.66	0.701
423	0.46	0.695	0.66	0.7
424	0.451	0.695	0.66	0.7
425	0.442	0.695	0.66	0.7
426	0.432	0.695	0.66	0.699
427	0.422	0.695	0.66	0.699
428	0.412	0.696	0.66	0.699
429	0.401	0.696	0.66	0.698
430	0.391	0.697	0.66	0.698
431	0.38	0.697	0.66	0.697
432	0.369	0.698	0.66	0.697
433	0.357	0.698	0.66	0.697
434	0.346	0.699	0.66	0.696
435	0.336	0.699	0.66	0.695
436	0.325	0.7	0.659	0.695
437	0.314	0.7	0.658	0.693
438	0.304	0.7	0.657	0.692
439	0.294	0.699	0.655	0.69
440	0.284	0.699	0.653	0.687
441	0.275	0.698	0.651	0.685
442	0.266	0.696	0.647	0.681
443	0.258	0.694	0.643	0.677
444	0.25	0.691	0.639	0.672
445	0.242	0.688	0.633	0.666
446	0.235	0.684	0.626	0.66
447	0.229	0.679	0.618	0.652
448	0.222	0.674	0.608	0.644
449	0.217	0.667	0.598	0.636
450	0.211	0.66	0.587	0.627
451	0.206	0.651	0.574	0.617
452	0.202	0.642	0.56	0.606
453	0.197	0.632	0.546	0.595
454	0.193	0.621	0.53	0.584
455	0.19	0.61	0.515	0.573
456	0.186	0.599	0.499	0.561
457	0.183	0.587	0.482	0.55
458	0.18	0.575	0.466	0.539
459	0.177	0.563	0.45	0.528
460	0.174	0.552	0.435	0.518
461	0.172	0.541	0.42	0.508
462	0.169	0.53	0.406	0.499
463	0.167	0.521	0.392	0.49
464	0.164	0.512	0.38	0.482
465	0.162	0.504	0.369	0.475
466	0.16	0.497	0.359	0.469
467	0.158	0.491	0.351	0.464
468	0.156	0.485	0.343	0.459
469	0.154	0.481	0.336	0.455
470	0.152	0.477	0.331	0.451
471	0.151	0.473	0.326	0.448
472	0.149	0.471	0.322	0.446
473	0.148	0.468	0.318	0.443
474	0.146	0.466	0.315	0.441
475	0.145	0.465	0.313	0.439
476	0.143	0.463	0.31	0.438
477	0.142	0.462	0.309	0.436
478	0.14	0.461	0.307	0.435
479	0.139	0.461	0.306	0.434
480	0.137	0.46	0.304	0.433
481	0.136	0.459	0.303	0.432
482	0.134	0.459	0.303	0.431
483	0.133	0.459	0.302	0.43
484	0.132	0.458	0.301	0.429
485	0.13	0.458	0.301	0.429
486	0.129	0.458	0.3	0.428
487	0.128	0.458	0.3	0.428
488	0.127	0.458	0.3	0.427
489	0.126	0.458	0.299	0.427
490	0.125	0.458	0.299	0.426
491	0.124	0.458	0.299	0.426
492	0.123	0.458	0.299	0.425
493	0.123	0.458	0.299	0.425
494	0.122	0.458	0.299	0.424
495	0.121	0.458	0.299	0.424
496	0.12	0.458	0.298	0.424
497	0.119	0.458	0.298	0.423
498	0.118	0.458	0.298	0.423
499	0.117	0.458	0.298	0.422
500	0.116	0.458	0.298	0.422
501	0.116	0.459	0.298	0.422
502	0.115	0.459	0.297	0.421
503	0.114	0.459	0.297	0.421
504	0.113	0.459	0.297	0.421
505	0.112	0.459	0.297	0.42
506	0.112	0.459	0.297	0.42
507	0.111	0.459	0.297	0.419
508	0.11	0.459	0.296	0.418
509	0.109	0.459	0.296	0.418
510	0.109	0.459	0.297	0.417
511	0.108	0.459	0.297	0.417
512	0.108	0.459	0.297	0.417
513	0.107	0.459	0.297	0.417
514	0.107	0.459	0.297	0.416
515	0.106	0.459	0.296	0.416
516	0.105	0.459	0.296	0.416
517	0.105	0.459	0.296	0.415
518	0.104	0.459	0.296	0.415
519	0.103	0.459	0.295	0.414
520	0.103	0.458	0.295	0.414
521	0.102	0.458	0.295	0.414
522	0.101	0.458	0.294	0.413
523	0.101	0.458	0.294	0.413
524	0.1	0.458	0.294	0.412
525	0.1	0.458	0.294	0.412
526	0.1	0.458	0.294	0.411
527	0.099	0.458	0.294	0.411
528	0.099	0.459	0.294	0.411
529	0.098	0.459	0.294	0.41
530	0.098	0.459	0.294	0.41
531	0.097	0.458	0.294	0.41
532	0.097	0.458	0.294	0.409
533	0.096	0.458	0.293	0.408
534	0.096	0.458	0.293	0.408
535	0.095	0.458	0.293	0.408
536	0.095	0.457	0.293	0.407
537	0.094	0.457	0.293	0.407
538	0.094	0.457	0.293	0.407
539	0.093	0.457	0.293	0.406
540	0.093	0.457	0.293	0.406
541	0.092	0.457	0.293	0.406
542	0.092	0.457	0.293	0.405
543	0.092	0.457	0.293	0.405
544	0.092	0.457	0.293	0.405
545	0.091	0.457	0.293	0.405
546	0.091	0.457	0.293	0.405
547	0.091	0.457	0.293	0.404
548	0.091	0.457	0.292	0.404
549	0.09	0.457	0.292	0.404
550	0.09	0.457	0.292	0.403
551	0.09	0.457	0.292	0.403
552	0.089	0.457	0.292	0.403
553	0.089	0.457	0.292	0.403
554	0.089	0.457	0.292	0.402
555	0.089	0.457	0.291	0.402
556	0.088	0.457	0.291	0.402
557	0.088	0.457	0.291	0.402
558	0.088	0.457	0.291	0.402
559	0.088	0.457	0.291	0.401
560	0.088	0.457	0.291	0.401
561	0.088	0.457	0.291	0.401
562	0.088	0.457	0.291	0.401
563	0.087	0.457	0.291	0.401
564	0.087	0.457	0.291	0.401
565	0.087	0.457	0.291	0.401
566	0.087	0.457	0.291	0.4
567	0.086	0.457	0.291	0.4
568	0.086	0.457	0.291	0.4
569	0.085	0.456	0.291	0.4
570	0.085	0.456	0.291	0.399
571	0.084	0.456	0.291	0.399
572	0.084	0.456	0.291	0.398
573	0.083	0.456	0.291	0.398
574	0.083	0.455	0.291	0.397
575	0.082	0.455	0.291	0.397
576	0.082	0.455	0.291	0.396
577	0.082	0.454	0.291	0.395
578	0.081	0.454	0.29	0.395
579	0.081	0.454	0.29	0.394
580	0.08	0.453	0.29	0.394
581	0.08	0.453	0.289	0.394
582	0.079	0.453	0.289	0.393
583	0.079	0.453	0.289	0.393
584	0.079	0.452	0.288	0.392
585	0.078	0.452	0.288	0.392
586	0.078	0.452	0.288	0.392
587	0.078	0.451	0.287	0.392
588	0.077	0.451	0.287	0.392
589	0.077	0.451	0.287	0.392
590	0.077	0.451	0.287	0.392
591	0.077	0.451	0.287	0.391
592	0.077	0.451	0.287	0.391
593	0.076	0.451	0.287	0.391
594	0.076	0.451	0.287	0.391
595	0.076	0.451	0.287	0.391
596	0.075	0.45	0.287	0.391
597	0.075	0.45	0.287	0.39
598	0.075	0.45	0.286	0.39
599	0.074	0.45	0.286	0.389
600	0.074	0.45	0.286	0.389
601	0.074	0.449	0.286	0.389
602	0.073	0.449	0.286	0.388
603	0.073	0.449	0.286	0.388
604	0.073	0.448	0.285	0.388
605	0.073	0.448	0.285	0.387
606	0.073	0.448	0.285	0.387
607	0.073	0.448	0.285	0.387
608	0.073	0.448	0.285	0.387
609	0.073	0.448	0.285	0.387
610	0.073	0.448	0.285	0.387
611	0.073	0.448	0.285	0.387
612	0.073	0.447	0.285	0.387
613	0.073	0.447	0.284	0.386
614	0.072	0.447	0.284	0.386
615	0.072	0.447	0.284	0.386
616	0.072	0.446	0.284	0.385
617	0.071	0.446	0.284	0.385
618	0.071	0.446	0.283	0.384
619	0.07	0.445	0.283	0.384
620	0.07	0.445	0.283	0.383
621	0.069	0.445	0.283	0.383
622	0.069	0.444	0.282	0.383
623	0.069	0.444	0.282	0.383
624	0.069	0.444	0.282	0.382
625	0.068	0.444	0.282	0.382
626	0.068	0.444	0.282	0.382
627	0.068	0.444	0.282	0.382
628	0.068	0.444	0.282	0.382
629	0.067	0.444	0.282	0.382
630	0.067	0.443	0.282	0.381
631	0.067	0.443	0.282	0.381
632	0.067	0.443	0.282	0.381
633	0.067	0.442	0.282	0.381
634	0.067	0.442	0.282	0.38
635	0.066	0.441	0.281	0.38
636	0.066	0.441	0.281	0.38
637	0.066	0.441	0.281	0.379
638	0.066	0.441	0.281	0.379
639	0.066	0.44	0.281	0.379
640	0.066	0.44	0.281	0.378
641	0.066	0.44	0.281	0.378
642	0.066	0.44	0.281	0.378
643	0.065	0.44	0.281	0.378
644	0.065	0.44	0.281	0.377
645	0.065	0.439	0.281	0.377
646	0.065	0.439	0.281	0.377
647	0.065	0.439	0.281	0.377
648	0.065	0.439	0.281	0.377
649	0.065	0.439	0.28	0.376
650	0.065	0.438	0.28	0.376
651	0.065	0.438	0.28	0.376
652	0.065	0.438	0.28	0.375
653	0.065	0.438	0.28	0.375
654	0.065	0.438	0.28	0.375
655	0.065	0.438	0.28	0.375
656	0.064	0.438	0.28	0.375
657	0.065	0.438	0.28	0.375
658	0.065	0.438	0.28	0.375
659	0.065	0.438	0.28	0.376
660	0.065	0.439	0.28	0.376
661	0.065	0.439	0.281	0.376
662	0.065	0.439	0.281	0.376
663	0.065	0.439	0.281	0.375
664	0.065	0.439	0.281	0.375
665	0.064	0.439	0.281	0.375
666	0.064	0.438	0.281	0.374
667	0.064	0.438	0.28	0.374
668	0.064	0.438	0.28	0.373
669	0.063	0.438	0.28	0.373
670	0.063	0.437	0.28	0.372
671	0.062	0.437	0.279	0.372
672	0.062	0.436	0.279	0.371
673	0.062	0.436	0.279	0.371
674	0.062	0.435	0.279	0.371
675	0.062	0.435	0.278	0.37
676	0.062	0.434	0.278	0.37
677	0.061	0.434	0.278	0.37
678	0.061	0.433	0.278	0.37
679	0.061	0.433	0.278	0.369
680	0.061	0.433	0.277	0.369
681	0.061	0.432	0.277	0.369
682	0.061	0.432	0.277	0.369
683	0.062	0.432	0.277	0.369
684	0.062	0.432	0.277	0.369
685	0.062	0.432	0.277	0.368
686	0.062	0.432	0.277	0.368
687	0.062	0.432	0.277	0.368
688	0.062	0.432	0.277	0.368
689	0.062	0.432	0.277	0.368
690	0.062	0.432	0.277	0.367
691	0.062	0.432	0.277	0.367
692	0.061	0.431	0.277	0.367
693	0.061	0.431	0.277	0.367
694	0.061	0.43	0.276	0.366
695	0.06	0.43	0.276	0.366
696	0.06	0.43	0.276	0.366
697	0.06	0.429	0.276	0.366
698	0.06	0.429	0.276	0.365
699	0.06	0.429	0.276	0.365
700	0.06	0.429	0.275	0.364
701	0.06	0.429	0.275	0.364
702	0.06	0.429	0.275	0.364
703	0.06	0.429	0.275	0.364
704	0.06	0.429	0.275	0.364
705	0.06	0.429	0.275	0.364
706	0.06	0.429	0.275	0.364
707	0.06	0.429	0.275	0.364
708	0.06	0.428	0.275	0.363
709	0.06	0.428	0.275	0.363
710	0.059	0.427	0.275	0.362
711	0.059	0.427	0.275	0.362
712	0.059	0.427	0.275	0.362
713	0.059	0.426	0.275	0.361
714	0.059	0.426	0.275	0.361
715	0.058	0.425	0.274	0.361
716	0.058	0.425	0.274	0.36
717	0.058	0.425	0.274	0.36
718	0.058	0.425	0.274	0.36
719	0.058	0.424	0.275	0.359
720	0.058	0.424	0.275	0.359
721	0.058	0.424	0.275	0.359
722	0.058	0.423	0.274	0.358
723	0.058	0.423	0.274	0.358
724	0.057	0.423	0.274	0.358
725	0.057	0.423	0.274	0.358
726	0.057	0.422	0.274	0.358
727	0.057	0.422	0.273	0.358
728	0.057	0.422	0.273	0.357
729	0.057	0.421	0.273	0.357
730	0.056	0.421	0.272	0.357
731	0.056	0.42	0.272	0.356
732	0.056	0.42	0.272	0.356
733	0.056	0.42	0.272	0.355
734	0.056	0.42	0.272	0.355
735	0.056	0.42	0.272	0.355
736	0.056	0.419	0.272	0.355
737	0.056	0.419	0.272	0.354
738	0.056	0.419	0.272	0.354
739	0.056	0.419	0.271	0.354
740	0.057	0.419	0.271	0.354
741	0.056	0.418	0.271	0.354
742	0.056	0.418	0.271	0.353
743	0.056	0.418	0.271	0.353
744	0.056	0.417	0.271	0.353
745	0.056	0.417	0.271	0.352
746	0.056	0.417	0.271	0.352
747	0.056	0.416	0.271	0.352
748	0.055	0.416	0.27	0.351
749	0.055	0.416	0.27	0.351
750	0.055	0.415	0.27	0.351
751	0.055	0.415	0.27	0.351
752	0.054	0.414	0.269	0.35
753	0.054	0.414	0.269	0.35
754	0.054	0.413	0.268	0.349
755	0.054	0.413	0.268	0.349
756	0.053	0.412	0.268	0.348
757	0.053	0.412	0.268	0.348
758	0.053	0.412	0.268	0.348
759	0.053	0.411	0.268	0.347
760	0.053	0.411	0.268	0.347
761	0.053	0.411	0.268	0.347
762	0.053	0.411	0.268	0.346
763	0.053	0.411	0.267	0.346
764	0.053	0.411	0.267	0.346
765	0.053	0.411	0.267	0.346
766	0.053	0.411	0.267	0.346
767	0.053	0.41	0.266	0.345
768	0.053	0.41	0.266	0.345
769	0.053	0.41	0.266	0.345
770	0.053	0.41	0.266	0.345
771	0.052	0.409	0.266	0.344
772	0.052	0.409	0.266	0.344
773	0.052	0.409	0.267	0.344
774	0.052	0.409	0.267	0.344
775	0.052	0.409	0.267	0.344
776	0.052	0.408	0.266	0.344
777	0.052	0.408	0.266	0.343
778	0.051	0.408	0.266	0.343
779	0.051	0.408	0.266	0.343
780	0.051	0.407	0.266	0.342
781	0.051	0.407	0.266	0.342
782	0.052	0.406	0.266	0.342
783	0.052	0.406	0.266	0.341
784	0.052	0.405	0.266	0.341
785	0.051	0.404	0.266	0.34
786	0.051	0.404	0.266	0.34
787	0.051	0.404	0.265	0.339
788	0.051	0.403	0.265	0.339
789	0.05	0.403	0.265	0.338
790	0.05	0.402	0.264	0.338
791	0.05	0.402	0.264	0.337
792	0.05	0.402	0.263	0.337
793	0.05	0.402	0.263	0.337
794	0.05	0.402	0.263	0.337
795	0.05	0.402	0.263	0.337
796	0.05	0.402	0.263	0.337
797	0.05	0.402	0.263	0.337
798	0.05	0.402	0.263	0.337
799	0.05	0.402	0.263	0.337
800	0.05	0.402	0.263	0.337

## Sheet: Fig.2b
Fig.2b
	Current (10-6A)
Time (s)	CN	CN-MV	CN-KI	CN-KI-MV	CN-KI3-KI	CN-KI3-KI-MV
0.1	0.8759	0.08795	1.609	1.6764	2.176	1.217
0.2	0.6888	0.07861	1.346	1.52533	1.983	1.111
0.3	0.578	0.07446	1.169	1.41973	1.851	1.037
0.4	0.5059	0.06804	1.039	1.34127	1.754	0.9834
0.5	0.4555	0.06464	0.9412	1.27893	1.68	0.9413
0.6	0.4164	0.06238	0.8637	1.2298	1.621	0.9073
0.7	0.3877	0.05945	0.8002	1.18947	1.575	0.8799
0.8	0.3646	0.05643	0.7474	1.15573	1.537	0.8583
0.9	0.3495	0.05615	0.7055	1.12713	1.503	0.8389
1	0.3312	0.05483	0.6684	1.10147	1.475	0.8232
1.1	0.3165	0.05454	0.6353	1.078	1.448	0.81
1.2	0.3048	0.05237	0.6075	1.05747	1.427	0.7981
1.3	0.2958	0.05096	0.5819	1.0384	1.405	0.789
1.4	0.2855	0.04935	0.5594	1.0208	1.389	0.7768
1.5	0.2761	0.04983	0.5406	1.0054	1.372	0.7697
1.6	0.2707	0.04888	0.5218	0.99073	1.357	0.764
1.7	0.2652	0.04737	0.5049	0.97533	1.345	0.7565
1.8	0.2581	0.04869	0.4907	0.96433	1.331	0.7499
1.9	0.2527	0.04718	0.4783	0.95407	1.32	0.7444
2	0.2476	0.04586	0.4654	0.94233	1.309	0.739
2.1	0.2424	0.04624	0.4528	0.9328	1.3	0.7327
2.2	0.2384	0.04596	0.444	0.92253	1.29	0.7288
2.3	0.2356	0.04577	0.4349	0.913	1.28	0.7226
2.4	0.2329	0.04379	0.424	0.9042	1.273	0.7199
2.5	0.2309	0.04501	0.4146	0.89467	1.264	0.7153
2.6	0.226	0.04426	0.4075	0.88807	1.257	0.7128
2.7	0.2235	0.04379	0.4008	0.88	1.249	0.7099
2.8	0.2214	0.04426	0.3922	0.87267	1.243	0.7058
2.9	0.2179	0.04228	0.3867	0.8646	1.236	0.7029
3	0.2168	0.04379	0.3797	0.858	1.23	0.7006
3.1	0.2139	0.04322	0.3743	0.8514	1.225	0.6971
3.2	0.2125	0.04294	0.3703	0.8448	1.219	0.6944
3.3	0.2103	0.0435	0.3636	0.83967	1.212	0.6922
3.4	0.2079	0.04275	0.3585	0.83307	1.206	0.6897
3.5	0.2061	0.04218	0.3534	0.82867	1.202	0.6873
3.6	0.2048	0.04218	0.3502	0.82353	1.196	0.6848
3.7	0.2034	0.04331	0.3443	0.81767	1.192	0.6838
3.8	0.1999	0.04237	0.3413	0.81253	1.19	0.6821
3.9	0.1997	0.04237	0.3367	0.80593	1.183	0.679
4	0.1981	0.04162	0.3325	0.8008	1.179	0.6786
4.1	0.1977	0.04294	0.3287	0.79713	1.175	0.6763
4.2	0.195	0.04058	0.3258	0.79127	1.171	0.6748
4.3	0.1955	0.04199	0.3216	0.78613	1.167	0.6711
4.4	0.1939	0.04209	0.3185	0.78687	1.163	0.6678
4.5	0.192	0.04143	0.3163	0.78247	1.159	0.6635
4.6	0.193	0.04171	0.3119	0.77807	1.156	0.6587
4.7	0.1902	0.04133	0.3103	0.7744	1.152	0.6595
4.8	0.1893	0.04388	0.3069	0.77073	1.149	0.6582
4.9	0.1889	0.04011	0.3056	0.7656	1.147	0.6561
5	0.1878	0.04133	0.3016	0.7612	1.142	0.6567
5.1	0.1879	0.04162	0.2994	0.7568	1.139	0.6553
5.2	0.1941	0.04228	0.2966	0.74873	1.136	0.6553
5.3	0.1972	0.04086	0.2939	0.74507	1.133	0.6555
5.4	0.1954	0.0402	0.2913	0.74067	1.13	0.6571
5.5	0.1944	0.04124	0.2893	0.737	1.126	0.6563
5.6	0.1919	0.04039	0.2883	0.73333	1.125	0.6567
5.7	0.1911	0.04143	0.2851	0.73025	1.122	0.6549
5.8	0.1901	0.04143	0.283	0.726	1.117	0.6557
5.9	0.1891	0.04039	0.2821	0.72387	1.116	0.6528
6	0.1868	0.04095	0.2791	0.71874	1.113	0.652
6.1	0.1854	0.04284	0.278	0.71595	1.111	0.6541
6.2	0.1851	0.03973	0.2751	0.71302	1.107	0.6514
6.3	0.1839	0.04011	0.2748	0.71075	1.105	0.6496
6.4	0.1866	0.03992	0.2713	0.7062	1.103	0.6496
6.5	0.1881	0.03963	0.2715	0.70334	1.101	0.6485
6.6	0.1849	0.03992	0.2687	0.6996	1.098	0.6476
6.7	0.1837	0.03973	0.2673	0.69652	1.096	0.647
6.8	0.182	0.03897	0.2674	0.69454	1.094	0.6467
6.9	0.1812	0.03982	0.2657	0.68941	1.091	0.6455
7	0.1809	0.04011	0.2625	0.68684	1.089	0.6447
7.1	0.1796	0.03907	0.2625	0.68471	1.087	0.6424
7.2	0.1789	0.03841	0.2608	0.68229	1.083	0.6432
7.3	0.1781	0.04011	0.2601	0.67863	1.083	0.6411
7.4	0.1784	0.03831	0.2587	0.67606	1.08	0.6408
7.5	0.1777	0.03973	0.2577	0.67335	1.078	0.6406
7.6	0.1787	0.03831	0.2566	0.67078	1.076	0.6384
7.7	0.1773	0.03916	0.2541	0.66821	1.073	0.6386
7.8	0.1765	0.03897	0.2534	0.66484	1.073	0.6377
7.9	0.1766	0.04029	0.2508	0.66227	1.07	0.6367
8	0.1738	0.0386	0.2505	0.65971	1.067	0.6354
8.1	0.1737	0.0402	0.2495	0.65692	1.067	0.6348
8.2	0.1745	0.03888	0.2489	0.65494	1.065	0.6335
8.3	0.172	0.03888	0.2477	0.65259	1.062	0.6342
8.4	0.1731	0.03916	0.2462	0.649	1.061	0.633
8.5	0.1728	0.0385	0.2457	0.64687	1.059	0.632
8.6	0.1728	0.0385	0.2443	0.64357	1.056	0.634
8.7	0.1721	0.0386	0.2437	0.64159	1.055	0.6319
8.8	0.1717	0.03869	0.2429	0.63917	1.052	0.6328
8.9	0.171	0.04105	0.241	0.638	1.051	0.6341
9	0.1706	0.0386	0.2407	0.63426	1.05	0.6292
9.1	0.1724	0.03586	0.2401	0.63184	1.049	0.6307
9.2	0.1705	0.03803	0.2395	0.62935	1.048	0.63
9.3	0.1686	0.03708	0.2385	0.62795	1.045	0.63
9.4	0.17	0.03775	0.2375	0.62553	1.044	0.6295
9.5	0.1699	0.03822	0.236	0.62245	1.043	0.6295
9.6	0.1686	0.03935	0.2357	0.61989	1.039	0.6241
9.7	0.1683	0.03746	0.2348	0.61805	1.038	0.625
9.8	0.1688	0.03746	0.2332	0.61578	1.038	0.6261
9.9	0.1675	0.03822	0.2329	0.61314	1.037	0.6266
10	0.1679	0.03756	0.2315	0.61197	1.036	0.6249
10.1	0.1687	0.03793	0.2325	0.60991	1.033	0.6238
10.2	0.1671	0.0385	0.2317	0.60771	1.032	0.625
10.3	0.1653	0.03822	0.2301	0.60581	1.029	0.6231
10.4	0.1657	0.03812	0.2286	0.60273	1.029	0.6243
10.5	0.1658	0.0385	0.229	0.60192	1.027	0.6226
10.6	0.165	0.03746	0.2279	0.59921	1.025	0.6216
10.7	0.1649	0.03699	0.2273	0.59737	1.023	0.6224
10.8	0.165	0.03765	0.2278	0.59459	1.025	0.6209
10.9	0.1655	0.03765	0.2266	0.59341	1.021	0.6218
11	0.1644	0.03803	0.225	0.59253	1.02	0.6212
11.1	0.1633	0.03718	0.2258	0.58923	1.019	0.6216
11.2	0.1635	0.03699	0.2241	0.58747	1.017	0.6191
11.3	0.1627	0.0369	0.2254	0.58571	1.017	0.6194
11.4	0.1633	0.03661	0.2226	0.58388	1.015	0.6199
11.5	0.1625	0.03586	0.2214	0.58146	1.015	0.6189
11.6	0.1638	0.0369	0.2222	0.57999	1.013	0.618
11.7	0.163	0.03718	0.2214	0.57779	1.011	0.6177
11.8	0.1634	0.03699	0.2213	0.57603	1.01	0.6181
11.9	0.1637	0.03784	0.2204	0.57515	1.01	0.6176
12	0.1643	0.03708	0.2193	0.57259	1.009	0.617
12.1	0.1642	0.0385	0.2183	0.57097	1.007	0.6149
12.2	0.1623	0.03661	0.2189	0.56965	1.005	0.6155
12.3	0.1633	0.03595	0.2185	0.56753	1.005	0.6157
12.4	0.1633	0.03718	0.2167	0.56496	1.003	0.6135
12.5	0.1627	0.03642	0.2161	0.56401	1.002	0.6132
12.6	0.1635	0.03661	0.2161	0.56283	1.001	0.6136
12.7	0.1631	0.03586	0.2152	0.56159	1	0.6125
12.8	0.164	0.03775	0.2154	0.55865	0.9984	0.6124
12.9	0.1697	0.0368	0.2154	0.5577	0.9984	0.6098
13	0.1693	0.03671	0.2147	0.55616	0.9967	0.6069
13.1	0.1673	0.03624	0.2138	0.55367	0.9965	0.6014
13.2	0.169	0.03652	0.2139	0.55242	0.9934	0.5974
13.3	0.1682	0.03614	0.2127	0.55161	0.9926	0.5955
13.4	0.1682	0.03727	0.2125	0.54846	0.9929	0.5945
13.5	0.1681	0.03718	0.2114	0.5478	0.9909	0.5966
13.6	0.1665	0.03614	0.2124	0.54655	0.9907	0.6004
13.7	0.1673	0.03737	0.2106	0.54443	0.9881	0.6031
13.8	0.1685	0.03548	0.2111	0.54318	0.9879	0.6064
13.9	0.168	0.03548	0.2094	0.54091	0.9871	0.6055
14	0.1677	0.03699	0.209	0.53959	0.9862	0.6048
14.1	0.1659	0.03491	0.2096	0.53775	0.9854	0.6051
14.2	0.1686	0.03548	0.2087	0.53585	0.984	0.6064
14.3	0.1669	0.0368	0.2079	0.53511	0.9834	0.6043
14.4	0.1669	0.03576	0.2072	0.53247	0.9822	0.6048
14.5	0.1652	0.03557	0.2087	0.53145	0.9818	0.6051
14.6	0.1654	0.03454	0.2073	0.52983	0.981	0.6035
14.7	0.167	0.03529	0.2061	0.52983	0.9784	0.6041
14.8	0.1661	0.03661	0.2068	0.52624	0.9793	0.6057
14.9	0.1669	0.03576	0.206	0.52499	0.9787	0.6048
15	0.1666	0.03614	0.2066	0.52397	0.9768	0.6044
15.1	0.1655	0.03595	0.2052	0.52345	0.976	0.6031
15.2	0.1642	0.03642	0.205	0.5225	0.9737	0.6028
15.3	0.1648	0.03576	0.2042	0.51898	0.9743	0.6032
15.4	0.1651	0.03614	0.2041	0.51795	0.9735	0.6017
15.5	0.1645	0.03614	0.2053	0.51502	0.9713	0.6021
15.6	0.1639	0.03595	0.203	0.51429	0.9722	0.6019
15.7	0.1645	0.03567	0.2038	0.51209	0.9705	0.6023
15.8	0.1646	0.03708	0.2026	0.5104	0.9698	0.6003
15.9	0.1664	0.03557	0.2022	0.50805	0.9677	0.6021
16	0.1647	0.03567	0.2014	0.50387	0.968	0.6008
16.1	0.1646	0.03595	0.2021	0.50167	0.9669	0.6003
16.2	0.1646	0.03661	0.2007	0.50035	0.9662	0.599
16.3	0.1645	0.03652	0.2005	0.49896	0.9659	0.5985
16.4	0.1583	0.0352	0.2025	0.49867	0.9637	0.5994
16.5	0.1559	0.0352	0.2004	0.49639	0.9639	0.5979
16.6	0.1567	0.03557	0.1992	0.495	0.9622	0.5989
16.7	0.1551	0.03586	0.2004	0.49383	0.9622	0.598
16.8	0.156	0.0369	0.2011	0.49192	0.9611	0.5975
16.9	0.156	0.0351	0.1999	0.49016	0.9608	0.5975
17	0.1565	0.03576	0.2	0.48913	0.9594	0.5989
17.1	0.1553	0.03491	0.1993	0.48657	0.9586	0.5957
17.2	0.1549	0.0351	0.1985	0.48671	0.9582	0.5958
17.3	0.1558	0.03595	0.1979	0.48459	0.9572	0.5946
17.4	0.1544	0.03529	0.1957	0.48356	0.9569	0.5952
17.5	0.1535	0.03548	0.1969	0.48129	0.9578	0.5955
17.6	0.154	0.03576	0.1994	0.48077	0.9561	0.5944
17.7	0.1549	0.03539	0.1974	0.4796	0.9535	0.5948
17.8	0.1533	0.03595	0.1961	0.47835	0.9535	0.5931
17.9	0.1537	0.03595	0.1954	0.47696	0.9527	0.594
18	0.1539	0.03661	0.1962	0.47579	0.9528	0.5931
18.1	0.154	0.03586	0.1964	0.47549	0.9521	0.5935
18.2	0.1545	0.03548	0.1972	0.47498	0.9512	0.5931
18.3	0.1551	0.03482	0.1952	0.47461	0.9507	0.5913
18.4	0.1541	0.03529	0.1942	0.47315	0.9495	0.5931
18.5	0.1535	0.03501	0.1954	0.47278	0.9488	0.5903
18.6	0.1552	0.0352	0.1946	0.47197	0.9473	0.5915
18.7	0.1541	0.0352	0.1936	0.46999	0.9464	0.592
18.8	0.1543	0.03576	0.1926	0.47007	0.9456	0.5897
18.9	0.1544	0.03482	0.1944	0.46875	0.9456	0.592
19	0.1537	0.0352	0.1943	0.46823	0.9456	0.591
19.1	0.1558	0.03576	0.1927	0.46706	0.9437	0.5897
19.2	0.1533	0.03444	0.1927	0.46581	0.9431	0.5883
19.3	0.153	0.03473	0.1931	0.46552	0.9442	0.5886
19.4	0.1536	0.03378	0.1926	0.46493	0.9435	0.589
19.5	0.1524	0.03454	0.1926	0.46457	0.9409	0.5889
19.6	0.1535	0.0351	0.1926	0.46332	0.9394	0.5886
19.7	0.1543	0.03501	0.1916	0.46141	0.9399	0.5875
19.8	0.1522	0.03454	0.1915	0.46105	0.9393	0.588
19.9	0.1528	0.03557	0.192	0.46112	0.9392	0.5867
20	0.1524	0.03425	0.191	0.45914	0.938	0.5867
20.1	0.1519	0.03473	0.1911	0.45877	0.9379	0.5887
20.2	0.1539	0.03501	0.1912	0.45672	0.9381	0.5864
20.3	0.152	0.0352	0.1906	0.45628	0.9373	0.5867
20.4	0.1516	0.03397	0.1907	0.45496	0.9358	0.5856
20.5	0.1522	0.03491	0.1906	0.45511	0.9364	0.5863
20.6	0.1531	0.03388	0.1892	0.45393	0.9342	0.5861
20.7	0.1525	0.03548	0.1899	0.45203	0.9344	0.5859
20.8	0.1531	0.03397	0.1879	0.45151	0.9346	0.5854
20.9	0.1516	0.03652	0.1902	0.45027	0.9337	0.5848
21	0.1526	0.03293	0.1894	0.44902	0.9319	0.5847
21.1	0.1524	0.03312	0.1897	0.44909	0.9323	0.5852
21.2	0.1563	0.03463	0.1878	0.44719	0.9322	0.584
21.3	0.1496	0.03435	0.1879	0.44697	0.9321	0.584
21.4	0.1523	0.03501	0.1878	0.4466	0.9308	0.583
21.5	0.151	0.03359	0.1864	0.44477	0.9295	0.583
21.6	0.1517	0.03605	0.1871	0.44359	0.9283	0.5829
21.7	0.1501	0.03491	0.1873	0.44198	0.9284	0.5829
21.8	0.152	0.03482	0.1854	0.44183	0.9292	0.5825
21.9	0.153	0.03473	0.1867	0.44095	0.9274	0.5815
22	0.1518	0.03463	0.1863	0.43934	0.9268	0.5816
22.1	0.1508	0.03548	0.1862	0.43985	0.9264	0.5815
22.2	0.1507	0.03416	0.1853	0.43773	0.9274	0.58
22.3	0.152	0.03803	0.1854	0.43765	0.9254	0.579
22.4	0.1519	0.03208	0.1854	0.43604	0.925	0.5806
22.5	0.1497	0.03388	0.186	0.43479	0.9244	0.5784
22.6	0.1518	0.03473	0.1855	0.43435	0.9244	0.5792
22.7	0.1499	0.03454	0.184	0.43325	0.9227	0.5837
22.8	0.1515	0.03303	0.1841	0.43245	0.9226	0.5833
22.9	0.1502	0.03397	0.1859	0.43157	0.922	0.584
23	0.1506	0.03416	0.1843	0.43091	0.9221	0.5837
23.1	0.1503	0.03444	0.1854	0.43105	0.9213	0.5807
23.2	0.1502	0.03359	0.1847	0.42885	0.9203	0.5801
23.3	0.1518	0.0351	0.1838	0.42805	0.9197	0.5795
23.4	0.1497	0.03322	0.185	0.42775	0.9194	0.5795
23.5	0.1512	0.0352	0.184	0.42643	0.9203	0.5797
23.6	0.151	0.03454	0.1842	0.42585	0.9179	0.5787
23.7	0.1508	0.03454	0.1827	0.42431	0.9165	0.5791
23.8	0.1496	0.03388	0.1826	0.42387	0.9175	0.5767
23.9	0.1507	0.03463	0.1838	0.42247	0.9177	0.5734
24	0.15	0.03397	0.1826	0.42196	0.9171	0.5714
24.1	0.1501	0.03369	0.1821	0.42152	0.9165	0.5716
24.2	0.1498	0.0334	0.1815	0.42035	0.9147	0.5739
24.3	0.1505	0.03473	0.1827	0.41925	0.9152	0.574
24.4	0.1502	0.03416	0.1807	0.41895	0.9144	0.5733
24.5	0.1509	0.03444	0.1824	0.41793	0.9144	0.5746
24.6	0.1501	0.03378	0.181	0.41675	0.9136	0.5745
24.7	0.1507	0.0335	0.1816	0.41646	0.9125	0.5748
24.8	0.1498	0.03322	0.1819	0.4147	0.9119	0.575
24.9	0.1504	0.03473	0.1818	0.41441	0.9113	0.5727
25	0.1496	0.03482	0.1817	0.41338	0.9128	0.567
25.1	0.1491	0.03397	0.1803	0.41257	0.9114	0.568
25.2	0.1504	0.0335	0.1794	0.41147	0.91	0.5671
25.3	0.1487	0.03246	0.1801	0.41111	0.9095	0.5663
25.4	0.1488	0.03312	0.1808	0.41037	0.9092	0.5738
25.5	0.148	0.03322	0.1786	0.40949	0.9087	0.5735
25.6	0.1501	0.0352	0.1793	0.40839	0.9081	0.5738
25.7	0.151	0.03312	0.1786	0.40832	0.908	0.5729
25.8	0.1509	0.03416	0.1788	0.40722	0.9082	0.573
25.9	0.1478	0.03388	0.18	0.40583	0.9073	0.5733
26	0.1484	0.03312	0.178	0.40553	0.907	0.5718
26.1	0.1494	0.0335	0.1785	0.40487	0.907	0.5719
26.2	0.1493	0.03293	0.1787	0.4048	0.9051	0.5715
26.3	0.1484	0.03378	0.1789	0.40289	0.9045	0.5728
26.4	0.1479	0.03425	0.1777	0.40363	0.9044	0.5721
26.5	0.1489	0.03322	0.1768	0.40157	0.9046	0.5708
26.6	0.1492	0.03303	0.1784	0.40143	0.9048	0.5715
26.7	0.1488	0.03642	0.1773	0.40018	0.9032	0.5724
26.8	0.148	0.03378	0.1777	0.40025	0.9035	0.5715
26.9	0.1486	0.03237	0.1776	0.39864	0.9035	0.5699
27	0.149	0.0334	0.1769	0.39783	0.9034	0.5703
27.1	0.1478	0.03312	0.178	0.39673	0.9018	0.5689
27.2	0.1479	0.03293	0.1774	0.39615	0.9035	0.5685
27.3	0.1487	0.03369	0.176	0.39622	0.9022	0.5686
27.4	0.1494	0.0335	0.1764	0.39497	0.9025	0.5702
27.5	0.1481	0.03425	0.1772	0.39395	0.902	0.5691
27.6	0.1485	0.03237	0.1777	0.39285	0.9002	0.5689
27.7	0.1496	0.03293	0.1764	0.39263	0.9006	0.5681
27.8	0.1474	0.03322	0.1765	0.39241	0.9006	0.5681
27.9	0.1482	0.0334	0.1764	0.39123	0.8992	0.5691
28	0.1486	0.03322	0.1759	0.39035	0.8993	0.5685
28.1	0.1486	0.0334	0.1763	0.39035	0.8984	0.567
28.2	0.1484	0.03274	0.1763	0.38969	0.8995	0.5679
28.3	0.148	0.03237	0.1759	0.38911	0.8972	0.5675
28.4	0.1484	0.0335	0.1763	0.38793	0.8968	0.5665
28.5	0.1484	0.03255	0.1752	0.38698	0.8968	0.5669
28.6	0.1484	0.03359	0.1748	0.38441	0.8962	0.5656
28.7	0.1468	0.03265	0.1757	0.38368	0.8953	0.5663
28.8	0.1487	0.03331	0.1753	0.38221	0.8946	0.5662
28.9	0.147	0.03303	0.1738	0.38067	0.8948	0.5655
29	0.1492	0.03255	0.1736	0.37891	0.8936	0.5662
29.1	0.1478	0.03369	0.1751	0.37855	0.8951	0.5662
29.2	0.1472	0.03303	0.1753	0.37752	0.8953	0.5653
29.3	0.1478	0.0334	0.1744	0.3773	0.8945	0.5645
29.4	0.1489	0.03274	0.1743	0.37693	0.8954	0.5636
29.5	0.1476	0.03246	0.1743	0.3762	0.8953	0.564
29.6	0.1481	0.03104	0.1732	0.37473	0.8926	0.5647
29.7	0.1468	0.03359	0.1744	0.37253	0.8931	0.5638
29.8	0.1481	0.03227	0.1749	0.37275	0.8931	0.5643
29.9	0.1467	0.03312	0.1749	0.37151	0.8922	0.5635
30	0.1471	0.03227	0.1738	0.37151	0.8927	0.5629
30.1	0.1468	0.03322	0.1724	0.37305	0.8919	0.5626
30.2	0.1482	0.03293	0.175	0.37356	0.892	0.5621
30.3	0.1459	0.03199	0.1736	0.37327	0.8908	0.5593
30.4	0.148	0.03274	0.1731	0.37312	0.892	0.5604
30.5	0.1474	0.03331	0.1716	0.37158	0.8905	0.5587
30.6	0.1481	0.03397	0.173	0.37195	0.8913	0.5578
30.7	0.1475	0.03171	0.1724	0.37209	0.8919	0.5577
30.8	0.1478	0.03293	0.1716	0.37063	0.89	0.5594
30.9	0.1476	0.03208	0.1716	0.37099	0.8891	0.5592
31	0.1473	0.03331	0.1714	0.36945	0.8879	0.5578
31.1	0.148	0.03208	0.1732	0.37092	0.8881	0.5585
31.2	0.1466	0.03265	0.1705	0.3685	0.8883	0.5584
31.3	0.1467	0.03425	0.1719	0.36857	0.888	0.558
31.4	0.1466	0.03237	0.1712	0.36755	0.8882	0.5569
31.5	0.1461	0.03199	0.1721	0.36703	0.887	0.5587
31.6	0.1469	0.03104	0.1715	0.36681	0.8884	0.5578
31.7	0.1471	0.03246	0.1731	0.36667	0.8871	0.5586
31.8	0.1473	0.03208	0.1727	0.36593	0.8862	0.5572
31.9	0.1451	0.03152	0.1714	0.36491	0.8871	0.5573
32	0.1458	0.03293	0.1702	0.36476	0.8873	0.5579
32.1	0.1457	0.03208	0.1709	0.36454	0.8865	0.5569
32.2	0.1483	0.03171	0.1702	0.36344	0.885	0.5572
32.3	0.1468	0.03397	0.1719	0.36219	0.8866	0.5546
32.4	0.146	0.03388	0.1712	0.36212	0.8865	0.553
32.5	0.145	0.03303	0.1706	0.36205	0.8834	0.5526
32.6	0.1461	0.03284	0.1704	0.36109	0.8843	0.5518
32.7	0.1474	0.03265	0.1711	0.36117	0.8839	0.5543
32.8	0.1463	0.03331	0.1705	0.36043	0.8849	0.5549
32.9	0.1461	0.03293	0.1694	0.35933	0.8832	0.554
33	0.1472	0.03265	0.1707	0.3586	0.8837	0.5562
33.1	0.1465	0.03048	0.1685	0.35985	0.8832	0.5553
33.2	0.1465	0.03312	0.1691	0.35823	0.8831	0.5564
33.3	0.1474	0.03265	0.1697	0.35721	0.8817	0.5562
33.4	0.1456	0.03331	0.1701	0.35669	0.8805	0.5555
33.5	0.146	0.03227	0.17	0.35684	0.8813	0.5554
33.6	0.1446	0.03208	0.1683	0.35625	0.8804	0.5559
33.7	0.1451	0.03322	0.169	0.3553	0.8785	0.5556
33.8	0.1476	0.0318	0.1692	0.35449	0.8792	0.5544
33.9	0.1459	0.03218	0.1686	0.3542	0.8794	0.5531
34	0.145	0.03237	0.1693	0.35369	0.8779	0.5531
34.1	0.1467	0.03255	0.1686	0.35303	0.8784	0.553
34.2	0.1451	0.03246	0.1687	0.35259	0.8778	0.5545
34.3	0.1452	0.03133	0.1677	0.35222	0.8783	0.5554
34.4	0.1475	0.03067	0.1685	0.35061	0.8776	0.5532
34.5	0.1446	0.03171	0.1679	0.34995	0.875	0.5541
34.6	0.1449	0.03199	0.1679	0.3509	0.8746	0.5531
34.7	0.1466	0.03284	0.1682	0.34943	0.8744	0.5525
34.8	0.1443	0.03246	0.1688	0.34914	0.8733	0.5527
34.9	0.1458	0.03142	0.1675	0.34936	0.8737	0.553
35	0.1453	0.03057	0.1687	0.34855	0.874	0.5541
35.1	0.1451	0.03152	0.1685	0.34767	0.8734	0.5545
35.2	0.1449	0.03161	0.1682	0.34694	0.8733	0.5543
35.3	0.145	0.03161	0.1669	0.34643	0.8744	0.5528
35.4	0.1461	0.03199	0.1683	0.34613	0.8731	0.5523
35.5	0.1451	0.03331	0.1672	0.34569	0.8721	0.5535
35.6	0.1451	0.03123	0.1675	0.34518	0.8721	0.5528
35.7	0.1453	0.03161	0.1669	0.34467	0.8724	0.5532
35.8	0.1438	0.03265	0.1679	0.34371	0.871	0.5524
35.9	0.1447	0.03255	0.1668	0.34408	0.8719	0.552
36	0.146	0.03331	0.1674	0.34283	0.8712	0.5528
36.1	0.1453	0.03086	0.1678	0.34225	0.8708	0.5518
36.2	0.1453	0.0318	0.1666	0.34181	0.8712	0.5528
36.3	0.1457	0.03255	0.1668	0.34195	0.8709	0.5512
36.4	0.1444	0.03199	0.1667	0.34085	0.8711	0.5525
36.5	0.1469	0.03397	0.1661	0.33895	0.8718	0.5512
36.6	0.1439	0.03123	0.1668	0.3399	0.8695	0.5518
36.7	0.1451	0.03208	0.1669	0.3388	0.8713	0.5511
36.8	0.1445	0.03152	0.1668	0.33814	0.8712	0.5505
36.9	0.144	0.0318	0.1665	0.33807	0.8696	0.5505
37	0.145	0.03274	0.1669	0.33755	0.8689	0.55
37.1	0.1442	0.03265	0.1683	0.33792	0.8683	0.5515
37.2	0.1451	0.03227	0.1636	0.33733	0.8695	0.5497
37.3	0.1458	0.03208	0.1655	0.341	0.8692	0.5501
37.4	0.1451	0.03265	0.1675	0.34129	0.8699	0.5488
37.5	0.144	0.03218	0.1666	0.34005	0.8699	0.5497
37.6	0.1456	0.03114	0.1657	0.34027	0.8683	0.5489
37.7	0.1445	0.03133	0.1654	0.33425	0.8683	0.5492
37.8	0.1451	0.03218	0.165	0.33381	0.8682	0.5482
37.9	0.1441	0.03189	0.1645	0.33308	0.868	0.5489
38	0.1458	0.03123	0.1667	0.33242	0.868	0.5482
38.1	0.1445	0.03171	0.1638	0.33352	0.8678	0.5492
38.2	0.1444	0.03067	0.1647	0.33257	0.8673	0.5484
38.3	0.1448	0.03265	0.1655	0.33227	0.8669	0.549
38.4	0.1433	0.03322	0.1655	0.33095	0.8672	0.5477
38.5	0.1447	0.03218	0.1649	0.33125	0.8659	0.5483
38.6	0.1446	0.03227	0.1642	0.32985	0.866	0.5468
38.7	0.1447	0.03237	0.1643	0.32978	0.8645	0.5486
38.8	0.1454	0.03114	0.1656	0.32861	0.8664	0.5482
38.9	0.144	0.03142	0.1653	0.32919	0.8678	0.5465
39	0.145	0.03208	0.1651	0.3278	0.8682	0.5468
39.1	0.144	0.03274	0.1637	0.32751	0.8683	0.5472
39.2	0.145	0.03152	0.1647	0.32692	0.8687	0.5453
39.3	0.144	0.03161	0.164	0.32692	0.8694	0.5463
39.4	0.1435	0.03265	0.1627	0.32663	0.8691	0.5455
39.5	0.1445	0.03171	0.1645	0.32575	0.8679	0.5456
39.6	0.1441	0.03171	0.1626	0.32494	0.8673	0.5463
39.7	0.1436	0.0318	0.1629	0.32531	0.8652	0.5441
39.8	0.1434	0.03076	0.1642	0.32509	0.8644	0.5443
39.9	0.1421	0.03161	0.1635	0.3234	0.8653	0.5441
40	0.1456	0.03142	0.164	0.32325	0.8654	0.546
40.1	0.1436	0.03265	0.1619	0.32347	0.866	0.543
40.2	0.1432	0.03095	0.1635	0.32223	0.8665	0.5421
40.3	0.143	0.03152	0.1633	0.32289	0.8667	0.5427
40.4	0.1444	0.03114	0.1618	0.32171	0.8667	0.5438
40.5	0.144	0.02916	0.1639	0.32171	0.866	0.542
40.6	0.1424	0.0318	0.1626	0.32113	0.8668	0.5434
40.7	0.144	0.03057	0.1643	0.32069	0.867	0.5423
40.8	0.1433	0.03114	0.162	0.32061	0.8673	0.5427
40.9	0.1437	0.03086	0.1633	0.31966	0.8665	0.5419
41	0.1437	0.03303	0.1631	0.31922	0.8666	0.5418
41.1	0.1421	0.03293	0.1624	0.31878	0.8666	0.5422
41.2	0.1431	0.03246	0.1635	0.31885	0.8662	0.5427
41.3	0.1449	0.0318	0.1622	0.31805	0.8665	0.5382
41.4	0.1435	0.03171	0.162	0.31717	0.8658	0.5409
41.5	0.1422	0.03161	0.1616	0.31739	0.8667	0.5409
41.6	0.1451	0.03189	0.1623	0.31724	0.8666	0.54
41.7	0.1437	0.0318	0.1618	0.31599	0.8654	0.54
41.8	0.1433	0.03265	0.1616	0.31599	0.8657	0.5399
41.9	0.1437	0.03123	0.1618	0.31563	0.8652	0.5397
42	0.1438	0.03086	0.1629	0.31504	0.8654	0.5399
42.1	0.1436	0.03218	0.1624	0.31445	0.8641	0.5409
42.2	0.1429	0.0385	0.1606	0.31431	0.865	0.5378
42.3	0.144	0.03916	0.1619	0.31409	0.8642	0.5392
42.4	0.1427	0.03935	0.1609	0.31365	0.864	0.5394
42.5	0.1417	0.03841	0.1612	0.31328	0.864	0.5393
42.6	0.1434	0.03727	0.1619	0.31247	0.8649	0.5398
42.7	0.1434	0.0385	0.161	0.31189	0.8641	0.5388
42.8	0.1436	0.03812	0.1613	0.31145	0.8643	0.5374
42.9	0.1427	0.03822	0.1611	0.31159	0.8633	0.5384
43	0.1443	0.03841	0.1634	0.31064	0.8634	0.5378
43.1	0.1417	0.03869	0.1616	0.30976	0.8637	0.5379
43.2	0.1438	0.03963	0.1627	0.31064	0.8626	0.5364
43.3	0.1433	0.03841	0.16	0.30939	0.8627	0.5367
43.4	0.1438	0.03841	0.1616	0.30866	0.8623	0.5376
43.5	0.144	0.03831	0.1612	0.30815	0.8621	0.5377
43.6	0.1438	0.03812	0.16	0.30881	0.8613	0.5376
43.7	0.1414	0.03982	0.1598	0.30734	0.8601	0.5374
43.8	0.1433	0.03699	0.1602	0.30668	0.8616	0.5366
43.9	0.1421	0.03944	0.1602	0.30675	0.8616	0.5349
44	0.1434	0.03756	0.1602	0.30602	0.8615	0.536
44.1	0.1424	0.03831	0.1614	0.30587	0.8612	0.5361
44.2	0.142	0.03793	0.1594	0.30617	0.8609	0.5359
44.3	0.142	0.03756	0.1602	0.30507	0.8601	0.5364
44.4	0.1436	0.03888	0.1599	0.3047	0.8606	0.5357
44.5	0.1424	0.03727	0.1603	0.30463	0.8602	0.5337
44.6	0.1423	0.03784	0.1608	0.30375	0.8613	0.5335
44.7	0.1429	0.03775	0.1592	0.30279	0.8596	0.5355
44.8	0.1422	0.03982	0.1614	0.30426	0.8599	0.5346
44.9	0.1425	0.03746	0.1669	0.30235	0.86	0.5337
45	0.1423	0.03793	0.1666	0.30279	0.8599	0.5344
45.1	0.1427	0.0386	0.1672	0.30206	0.8599	0.5332
45.2	0.1425	0.0385	0.1679	0.3014	0.8609	0.5338
45.3	0.1434	0.03671	0.1665	0.30059	0.86	0.5335
45.4	0.1426	0.03784	0.1666	0.30045	0.86	0.5328
45.5	0.1432	0.03831	0.167	0.29986	0.8596	0.5347
45.6	0.143	0.0368	0.1666	0.29971	0.8592	0.5332
45.7	0.1415	0.03775	0.1676	0.29979	0.8594	0.5333
45.8	0.1437	0.04001	0.1683	0.29905	0.8591	0.5334
45.9	0.1433	0.03878	0.1665	0.29876	0.8576	0.5323
46	0.1426	0.0386	0.1665	0.29935	0.8583	0.5318
46.1	0.1424	0.03784	0.1656	0.29913	0.8582	0.5319
46.2	0.1429	0.0385	0.1667	0.29751	0.8581	0.5337
46.3	0.1412	0.03822	0.166	0.29773	0.8575	0.5312
46.4	0.1427	0.03841	0.1652	0.29744	0.8571	0.5309
46.5	0.1419	0.03718	0.166	0.29663	0.8575	0.5321
46.6	0.1424	0.03831	0.1652	0.29671	0.8575	0.5333
46.7	0.1425	0.03624	0.1654	0.29663	0.8571	0.5316
46.8	0.1423	0.03812	0.1656	0.2959	0.8576	0.5294
46.9	0.1423	0.03699	0.166	0.29656	0.8572	0.531
47	0.1431	0.03708	0.1656	0.29546	0.8588	0.53
47.1	0.1427	0.03718	0.1662	0.29575	0.8582	0.53
47.2	0.1428	0.03671	0.166	0.2948	0.8561	0.5292
47.3	0.1429	0.03737	0.1656	0.29436	0.857	0.5304
47.4	0.1426	0.03841	0.1652	0.29348	0.8563	0.5304
47.5	0.1417	0.03727	0.1664	0.2948	0.8569	0.5293
47.6	0.1427	0.03775	0.1652	0.29377	0.8559	0.5313
47.7	0.1424	0.03784	0.1659	0.29333	0.8544	0.5303
47.8	0.1429	0.03831	0.1654	0.29275	0.8555	0.5293
47.9	0.1419	0.03831	0.1652	0.29238	0.8553	0.529
48	0.1411	0.03793	0.1648	0.29194	0.8554	0.5286
48.1	0.142	0.03822	0.1651	0.29143	0.8556	0.5295
48.2	0.1421	0.03756	0.1639	0.29187	0.8543	0.5287
48.3	0.1425	0.03661	0.165	0.29179	0.8548	0.5285
48.4	0.1416	0.03803	0.1648	0.29084	0.8542	0.5278
48.5	0.1434	0.03775	0.1661	0.29135	0.8544	0.5289
48.6	0.1434	0.03822	0.1647	0.29055	0.8548	0.5282
48.7	0.1414	0.03718	0.1648	0.2904	0.8553	0.5278
48.8	0.1423	0.03803	0.165	0.29003	0.8555	0.5283
48.9	0.1431	0.03699	0.1651	0.29047	0.8551	0.5279
49	0.1412	0.03699	0.1656	0.28974	0.8539	0.5275
49.1	0.1412	0.03888	0.1641	0.28974	0.8532	0.5272
49.2	0.1417	0.0386	0.1641	0.28937	0.8544	0.5271
49.3	0.1417	0.03793	0.1653	0.28857	0.8526	0.5267
49.4	0.1418	0.03765	0.1642	0.28901	0.8527	0.5263
49.5	0.1419	0.03963	0.1646	0.28747	0.8531	0.5275
49.6	0.1416	0.03869	0.1655	0.28747	0.852	0.5261
49.7	0.1416	0.0369	0.1626	0.2882	0.852	0.5266
49.8	0.1427	0.03803	0.16	0.2871	0.8526	0.5256
49.9	0.142	0.03595	0.1567	0.28747	0.8515	0.5256
50	0.1419	0.03907	0.1551	0.28666	0.852	0.5262
50.1	0.142	0.07427	0.1549	0.33609	0.8515	0.527
50.2	0.1412	0.7721	0.1549	3.7708	0.8518	0.5253
50.3	0.1414	0.9176	0.1552	5.46627	0.8508	0.526
50.4	0.1434	0.9666	0.1551	6.21647	2.261	0.5261
50.5	0.537	0.9887	0.1728	6.67407	4.284	1.34
50.6	0.5578	0.9979	1.847	6.98647	4.866	9.217
50.7	0.5592	1.003	2.328	7.22113	5.164	11.27
50.8	0.5594	1.003	2.52	7.40667	5.329	12.11
50.9	0.5562	1.002	2.623	7.55333	5.446	12.57
51	0.5566	1.001	2.691	7.678	5.523	12.82
51.1	0.554	0.9997	2.733	7.78067	5.58	13
51.2	0.5538	0.9973	2.762	7.86867	5.625	13.11
51.3	0.5512	0.994	2.791	7.942	5.662	13.19
51.4	0.5506	0.9924	2.813	8.008	5.689	13.23
51.5	0.5495	0.9925	2.828	8.05933	5.703	13.23
51.6	0.5452	0.9884	2.839	8.11067	5.724	13.24
51.7	0.5437	0.9856	2.853	8.162	5.742	13.25
51.8	0.5435	0.9842	2.863	8.19867	5.753	13.23
51.9	0.5419	0.9831	2.871	8.23533	5.762	13.23
52	0.5415	0.981	2.876	8.26467	5.771	13.22
52.1	0.54	0.9799	2.886	8.294	5.776	13.18
52.2	0.5377	0.9807	2.893	8.32333	5.779	13.17
52.3	0.5366	0.9756	2.897	8.34533	5.785	13.14
52.4	0.5348	0.974	2.903	8.36	5.79	13.14
52.5	0.5328	0.9728	2.908	8.37467	5.79	13.12
52.6	0.532	0.9732	2.914	8.38933	5.794	13.1
52.7	0.5315	0.9713	2.916	8.404	5.794	13.08
52.8	0.5311	0.9689	2.923	8.41867	5.8	13.07
52.9	0.53	0.9688	2.922	8.426	5.799	13.05
53	0.5281	0.9656	2.922	8.44067	5.802	13.02
53.1	0.5284	0.9634	2.928	8.448	5.803	13
53.2	0.526	0.9631	2.932	8.45533	5.806	12.97
53.3	0.5258	0.9627	2.934	8.46267	5.802	12.94
53.4	0.5243	0.9639	2.94	8.46267	5.806	12.91
53.5	0.524	0.9627	2.938	8.47	5.804	12.9
53.6	0.5203	0.9638	2.94	8.47733	5.807	12.88
53.7	0.5214	0.9624	2.947	8.48467	5.804	12.87
53.8	0.5214	0.9592	2.95	8.48467	5.807	12.85
53.9	0.5191	0.9572	2.951	8.492	5.806	12.83
54	0.5205	0.9585	2.951	8.492	5.802	12.83
54.1	0.5196	0.9562	2.953	8.49933	5.804	12.79
54.2	0.52	0.9565	2.952	8.49933	5.806	12.78
54.3	0.5193	0.9564	2.95	8.49933	5.805	12.77
54.4	0.515	0.9567	2.956	8.49933	5.805	12.74
54.5	0.5155	0.957	2.959	8.49933	5.803	12.73
54.6	0.5177	0.9558	2.96	8.492	5.802	12.71
54.7	0.5157	0.9525	2.96	8.492	5.802	12.71
54.8	0.5132	0.9524	2.961	8.49933	5.804	12.68
54.9	0.5135	0.9531	2.961	8.492	5.799	12.66
55	0.5135	0.9515	2.963	8.492	5.799	12.64
55.1	0.5139	0.9523	2.963	8.492	5.797	12.65
55.2	0.5107	0.9487	2.965	8.492	5.799	12.63
55.3	0.5108	0.9488	2.965	8.48467	5.793	12.61
55.4	0.5095	0.9432	2.968	8.48467	5.794	12.61
55.5	0.5115	0.9419	2.968	8.48467	5.794	12.6
55.6	0.5085	0.9421	2.969	8.48467	5.788	12.58
55.7	0.509	0.9397	2.968	8.47733	5.787	12.55
55.8	0.5073	0.9386	2.967	8.47733	5.787	12.54
55.9	0.5079	0.9376	2.968	8.47	5.788	12.54
56	0.5069	0.9405	2.97	8.47	5.787	12.53
56.1	0.5058	0.9383	2.968	8.46267	5.785	12.51
56.2	0.5075	0.9408	2.97	8.46267	5.784	12.51
56.3	0.5099	0.9393	2.967	8.45533	5.785	12.49
56.4	0.5085	0.9386	2.967	8.448	5.783	12.49
56.5	0.5058	0.9388	2.969	8.45533	5.78	12.47
56.6	0.5058	0.9392	2.971	8.45533	5.78	12.46
56.7	0.5046	0.9378	2.973	8.45533	5.777	12.44
56.8	0.5061	0.9357	2.975	8.44067	5.776	12.44
56.9	0.5062	0.9367	2.974	8.44067	5.769	12.44
57	0.5044	0.9369	2.974	8.43333	5.768	12.43
57.1	0.5035	0.9354	2.975	8.426	5.77	12.42
57.2	0.5037	0.9364	2.974	8.43333	5.767	12.41
57.3	0.5033	0.9345	2.974	8.426	5.77	12.41
57.4	0.5025	0.9359	2.974	8.41867	5.771	12.41
57.5	0.5008	0.935	2.972	8.41133	5.767	12.4
57.6	0.5009	0.933	2.973	8.41133	5.765	12.38
57.7	0.5016	0.9345	2.973	8.404	5.766	12.38
57.8	0.5006	0.9334	2.978	8.404	5.762	12.37
57.9	0.5016	0.9305	2.975	8.39667	5.77	12.36
58	0.5003	0.93	2.974	8.39667	5.762	12.35
58.1	0.4991	0.9321	2.975	8.38933	5.758	12.34
58.2	0.4993	0.9325	2.978	8.38933	5.757	12.34
58.3	0.5006	0.9313	2.979	8.382	5.758	12.33
58.4	0.5008	0.9306	2.978	8.382	5.759	12.32
58.5	0.4982	0.9291	2.979	8.37467	5.757	12.32
58.6	0.4985	0.9307	2.977	8.37467	5.754	12.31
58.7	0.4979	0.9306	2.977	8.36733	5.752	12.3
58.8	0.4965	0.9291	2.978	8.36733	5.754	12.28
58.9	0.4965	0.9301	2.974	8.36	5.752	12.28
59	0.4967	0.9292	2.976	8.35267	5.746	12.29
59.1	0.4967	0.9289	2.975	8.34533	5.744	12.28
59.2	0.4965	0.9292	2.977	8.34533	5.742	12.26
59.3	0.4968	0.9301	2.976	8.338	5.741	12.26
59.4	0.4974	0.9285	2.979	8.338	5.743	12.25
59.5	0.4972	0.93	2.98	8.33067	5.743	12.25
59.6	0.4952	0.9293	2.976	8.32333	5.74	12.25
59.7	0.4946	0.9288	2.975	8.316	5.736	12.23
59.8	0.4954	0.9291	2.975	8.316	5.742	12.22
59.9	0.4947	0.9294	2.977	8.30867	5.736	12.22
60	0.494	0.9274	2.975	8.30133	5.731	12.22
60.1	0.495	0.927	2.974	8.30133	5.731	12.2
60.2	0.4935	0.9258	2.976	8.294	5.731	12.19
60.3	0.4953	0.927	2.974	8.28667	5.73	12.19
60.4	0.4941	0.9269	2.974	8.27933	5.729	12.18
60.5	0.4949	0.9277	2.98	8.27933	5.728	12.17
[truncated: 4,895 more rows]

[truncated: 48 more sheets: Fig.2c, Fig.2d, Fig.2i, Fig.2j, Fig.2k, Fig.2l, Fig.3a, Fig.3b, Fig.3c, Fig.3d, Fig.3f, Fig.3j, Fig.4a, Fig.4b, Fig.4c, Fig.4d, Fig.4e, Fig.4f, Fig.5a, Fig.5b …]
